# Supplementary material for: MDT-15/MED15 permits longevity at low temperature via enhancing lipidostasis and proteostasis
Source: PLoS Biol. 2019 Aug 13;17(8):e3000415. doi: 10.1371/journal.pbio.3000415 (PMC6692015; doi:10.1371/journal.pbio.3000415)
Supplement: S1 Data — (XLSX) [file pbio.3000415.s015.xlsx]

## Sheet: Fig 1
Fig 1A	mdt-15(tm2182) lifespan
	% N2 15°C [125]
	Time	At Risk	Dead	Censored	Percent Mortality(%)	S_hat	Var S_hat	SE(S)	Survival Time
N2 15 deg	0	125	0	0	0	1	0	0	0
N2 15 deg	1	125	0	0	0	1	0	0	0
N2 15 deg	4	125	0	24	0	1	0	0	0
N2 15 deg	7	101	0	5	0	1	0	0	0
N2 15 deg	10	96	2	4	2.08	0.979	0	0.015	0.208
N2 15 deg	13	90	5	6	7.52	0.925	0.001	0.027	0.916
N2 15 deg	15	79	9	3	18.06	0.819	0.002	0.041	2.496
N2 15 deg	17	67	6	4	25.4	0.746	0.002	0.047	3.743
N2 15 deg	19	57	3	2	29.32	0.707	0.002	0.05	4.489
N2 15 deg	22	52	13	2	46.99	0.53	0.003	0.056	8.377
N2 15 deg	24	37	11	0	62.75	0.372	0.003	0.056	12.159
N2 15 deg	26	26	6	0	71.35	0.287	0.003	0.053	14.394
N2 15 deg	28	20	7	0	81.38	0.186	0.002	0.046	17.202
N2 15 deg	30	13	4	0	87.11	0.129	0.002	0.04	18.921
N2 15 deg	32	9	2	0	89.97	0.1	0.001	0.036	19.838
N2 15 deg	34	7	4	0	95.7	0.043	0.001	0.024	21.786
N2 15 deg	36	3	2	0	98.57	0.014	0	0.014	22.818
N2 15 deg	40	1	1	0	100	0	0	0	23.391
	% mdt-15(-) 15°C [125]
	Time	At Risk	Dead	Censored	Percent Mortality(%)	S_hat	Var S_hat	SE(S)	Survival Time
mdt-15 15 deg	0	125	0	0	0	1	0	0	0
mdt-15 15 deg	1	125	0	0	0	1	0	0	0
mdt-15 15 deg	4	125	0	21	0	1	0	0	0
mdt-15 15 deg	7	104	14	6	13.46	0.865	0.001	0.033	0.942
mdt-15 15 deg	10	84	10	1	23.76	0.762	0.002	0.042	1.973
mdt-15 15 deg	13	73	31	1	56.14	0.439	0.003	0.05	6.181
mdt-15 15 deg	15	41	20	0	77.53	0.225	0.002	0.043	9.391
mdt-15 15 deg	17	21	10	0	88.23	0.118	0.001	0.033	11.209
mdt-15 15 deg	19	11	5	0	93.58	0.064	0.001	0.025	12.226
mdt-15 15 deg	22	6	4	0	97.86	0.021	0	0.015	13.167
mdt-15 15 deg	24	2	1	0	98.93	0.011	0	0.011	13.424
mdt-15 15 deg	26	1	1	0	100	0	0	0	13.702
	% N2 25°C [125]
	Time	At Risk	Dead	Censored	Percent Mortality(%)	S_hat	Var S_hat	SE(S)	Survival Time
N2 25 deg	0	125	0	0	0	1	0	0	0
N2 25 deg	1	125	0	0	0	1	0	0	0
N2 25 deg	3	125	4	31	3.2	0.968	0	0.016	0.096
N2 25 deg	5	90	8	9	11.8	0.882	0.001	0.032	0.526
N2 25 deg	7	73	15	1	29.93	0.701	0.002	0.049	1.795
N2 25 deg	9	57	14	1	47.14	0.529	0.003	0.054	3.344
N2 25 deg	11	42	9	0	58.47	0.415	0.003	0.054	4.59
N2 25 deg	13	33	10	0	71.05	0.289	0.003	0.05	6.226
N2 25 deg	15	23	14	0	88.67	0.113	0.001	0.035	8.869
N2 25 deg	17	9	7	0	97.48	0.025	0	0.018	10.367
N2 25 deg	19	2	2	0	100	0	0	0	10.845
	% mdt-15(-) 25°C [125]
	Time	At Risk	Dead	Censored	Percent Mortality(%)	S_hat	Var S_hat	SE(S)	Survival Time
mdt-15 25 deg	0	125	0	0	0	1	0	0	0
mdt-15 25 deg	1	125	0	0	0	1	0	0	0
mdt-15 25 deg	3	125	3	24	2.4	0.976	0	0.014	0.072
mdt-15 25 deg	5	98	12	1	14.35	0.856	0.001	0.034	0.67
mdt-15 25 deg	7	85	19	1	33.5	0.665	0.002	0.047	2.01
mdt-15 25 deg	9	65	29	0	63.17	0.368	0.002	0.049	4.68
mdt-15 25 deg	11	36	10	0	73.4	0.266	0.002	0.045	5.806
mdt-15 25 deg	13	26	14	0	87.72	0.123	0.001	0.033	7.668
mdt-15 25 deg	15	12	9	0	96.93	0.031	0	0.017	9.049
mdt-15 25 deg	17	3	3	0	100	0	0	0	9.571
Fig 1D	mdt-15::degron::EmGFP lifespan
	% mdt-15(deg) control 25°C [120]
	Time	At Risk	Dead	Censored	Percent Mortality(%)	S_hat	Var S_hat	SE(S)	Survival Time
mdt-15(deg) control 25C	0	120	0	0	0	1	0	0	0
mdt-15(deg) control 25C	2	120	0	0	0	1	0	0	0
mdt-15(deg) control 25C	4	120	0	8	0	1	0	0	0
mdt-15(deg) control 25C	6	112	12	1	10.71	0.893	0.001	0.029	0.643
mdt-15(deg) control 25C	8	99	28	5	35.97	0.64	0.002	0.046	2.663
mdt-15(deg) control 25C	10	66	47	0	81.57	0.184	0.001	0.038	7.223
mdt-15(deg) control 25C	12	19	18	0	99.03	0.01	0	0.01	9.319
mdt-15(deg) control 25C	14	1	1	0	100	0	0	0	9.454
	% mdt-15(deg) control 15°C [120]
	Time	At Risk	Dead	Censored	Percent Mortality(%)	S_hat	Var S_hat	SE(S)	Survival Time
mdt-15(deg) control 15C	0	120	0	0	0	1	0	0	0
mdt-15(deg) control 15C	2	120	0	0	0	1	0	0	0
mdt-15(deg) control 15C	6	120	0	5	0	1	0	0	0
mdt-15(deg) control 15C	10	115	1	2	0.87	0.991	0	0.009	0.087
mdt-15(deg) control 15C	14	112	12	1	11.49	0.885	0.001	0.03	1.574
mdt-15(deg) control 15C	18	99	53	0	58.87	0.411	0.002	0.047	10.103
mdt-15(deg) control 15C	22	46	40	0	94.64	0.054	0	0.021	17.97
mdt-15(deg) control 15C	26	6	6	0	100	0	0	0	19.365
	% mdt-15(deg) auxin 25°C [120]
	Time	At Risk	Dead	Censored	Percent Mortality(%)	S_hat	Var S_hat	SE(S)	Survival Time
mdt-15(deg) auxin 25C	0	120	0	0	0	1	0	0	0
mdt-15(deg) auxin 25C	2	120	0	0	0	1	0	0	0
mdt-15(deg) auxin 25C	4	120	3	0	2.5	0.975	0	0.014	0.1
mdt-15(deg) auxin 25C	6	117	19	2	18.33	0.817	0.001	0.035	1.05
mdt-15(deg) auxin 25C	8	96	44	1	55.76	0.442	0.002	0.046	4.044
mdt-15(deg) auxin 25C	10	51	44	0	93.93	0.061	0	0.022	7.861
mdt-15(deg) auxin 25C	12	7	7	0	100	0	0	0	8.589
	% mdt-15(deg) auxin 15°C [120]
	Time	At Risk	Dead	Censored	Percent Mortality(%)	S_hat	Var S_hat	SE(S)	Survival Time
mdt-15(deg) auxin 15C	0	120	0	0	0	1	0	0	0
mdt-15(deg) auxin 15C	2	120	0	0	0	1	0	0	0
mdt-15(deg) auxin 15C	6	120	2	1	1.67	0.983	0	0.012	0.1
mdt-15(deg) auxin 15C	10	117	8	2	8.39	0.916	0.001	0.025	0.772
mdt-15(deg) auxin 15C	14	107	97	0	91.44	0.086	0.001	0.026	12.399
mdt-15(deg) auxin 15C	18	10	10	0	100	0	0	0	13.94
Fig 1E	mdt-15(yh8, gof) lifespan
	% N2 25°C [125]
	Time	At Risk	Dead	Censored	Percent Mortality(%)	S_hat	Var S_hat	SE(S)	Survival Time
N2 25C	0	125	0	0	0	1	0	0	0
N2 25C	1	125	0	0	0	1	0	0	0
N2 25C	4	125	7	2	5.6	0.944	0	0.021	0.224
N2 25C	6	116	7	0	11.3	0.887	0.001	0.028	0.566
N2 25C	8	109	15	0	23.5	0.765	0.001	0.038	1.542
N2 25C	12	94	36	0	52.8	0.472	0.002	0.045	5.058
N2 25C	14	58	39	1	84.54	0.155	0.001	0.033	9.501
N2 25C	16	18	14	1	96.56	0.034	0	0.017	11.425
N2 25C	18	3	3	0	100	0	0	0	12.044
	% mdt-15(yh8) 25°C [150]
	Time	At Risk	Dead	Censored	Percent Mortality(%)	S_hat	Var S_hat	SE(S)	Survival Time
mdt-15(yh8) 25C	0	150	0	0	0	1	0	0	0
mdt-15(yh8) 25C	1	150	0	0	0	1	0	0	0
mdt-15(yh8) 25C	4	150	4	1	2.67	0.973	0	0.013	0.107
mdt-15(yh8) 25C	6	145	7	8	7.37	0.926	0	0.021	0.389
mdt-15(yh8) 25C	8	130	13	0	16.63	0.834	0.001	0.031	1.13
mdt-15(yh8) 25C	12	117	39	8	44.42	0.556	0.002	0.042	4.465
mdt-15(yh8) 25C	14	70	47	16	81.74	0.183	0.001	0.034	9.689
mdt-15(yh8) 25C	16	7	6	0	97.39	0.026	0.001	0.025	12.194
mdt-15(yh8) 25C	18	1	1	0	100	0	0	0	12.663
	% N2 15°C [125]
	Time	At Risk	Dead	Censored	Percent Mortality(%)	S_hat	Var S_hat	SE(S)	Survival Time
N2 15C	0	125	0	0	0	1	0	0	0
N2 15C	2	125	0	0	0	1	0	0	0
N2 15C	5	125	0	0	0	1	0	0	0
N2 15C	9	125	1	0	0.8	0.992	0	0.008	0.072
N2 15C	13	124	10	1	8.8	0.912	0.001	0.025	1.112
N2 15C	18	113	13	0	19.29	0.807	0.001	0.035	3.001
N2 15C	22	100	25	0	39.47	0.605	0.002	0.044	7.44
N2 15C	26	75	27	0	61.26	0.387	0.002	0.044	13.105
N2 15C	30	48	22	2	79.02	0.21	0.001	0.037	18.432
N2 15C	34	24	12	2	89.51	0.105	0.001	0.028	21.999
N2 15C	37	10	5	0	94.75	0.052	0	0.022	23.94
N2 15C	40	5	5	0	100	0	0	0	26.039
	% mdt-15(yh8) 15°C [150]
	Time	At Risk	Dead	Censored	Percent Mortality(%)	S_hat	Var S_hat	SE(S)	Survival Time
mdt-15(yh8) 15C	0	150	0	0	0	1	0	0	0
mdt-15(yh8) 15C	2	150	0	0	0	1	0	0	0
mdt-15(yh8) 15C	5	150	3	0	2	0.98	0	0.011	0.1
mdt-15(yh8) 15C	10	147	1	0	2.67	0.973	0	0.013	0.167
mdt-15(yh8) 15C	14	146	5	0	6	0.94	0	0.019	0.633
mdt-15(yh8) 15C	18	141	19	0	18.67	0.813	0.001	0.032	2.913
mdt-15(yh8) 15C	22	122	25	0	35.33	0.647	0.002	0.039	6.58
mdt-15(yh8) 15C	26	97	35	0	58.67	0.413	0.002	0.04	12.647
mdt-15(yh8) 15C	30	62	41	5	86	0.14	0.001	0.028	20.847
mdt-15(yh8) 15C	34	16	12	0	96.5	0.035	0	0.017	24.417
mdt-15(yh8) 15C	37	4	4	0	100	0	0	0	25.712
Fig 1F	Relative body area (mdt-15(-)/wild-type)
	25°C 72 h	15°C 144 h
	0.7525	0.672836
	0.886572	0.693147
	0.796234	0.682065
average	0.811769	0.682683
SD	0.0683723	0.0101696
ttest		0.0318394
Fig 1H	%Hatching
	N2 25°C	N2 15°C	mdt-15(-) 25°C	mdt-15(-) 15°C
	1	0.96	0.206522	0.0272109
	0.96	1	0.156863	0.0204604
	1	1	0.197531	0.00831025
	1	0.96	0.272152	0.037415
	0.96	0.92	0.209945	0.060423
average	0.984	0.968	0.208602	0.0307639
SD	0.0219089	0.0334664	0.041365	0.019665
ttest (vs N2 25°C)		0.397204	3.09506e-10	1.4752e-12
ttest (vs N2 15°C)				1.53597e-11
ttest (vs mdt-15(-) 25°C)				2.41175e-05

## Sheet: Fig 2
Fig 2B	Relative mRNA level
	fat-1					fat-2					fat-3
	N2 25°C	N2 15°C	mdt-15(-) 25°C	mdt-15(-) 15°C		N2 25°C	N2 15°C	mdt-15(-) 25°C	mdt-15(-) 15°C		N2 25°C	N2 15°C	mdt-15(-) 25°C	mdt-15(-) 15°C
	1	0.712757	0.469063	0.501626		1	0.423214	0.844767	0.180122		1	1.4749	1.00257	1.92363
	1	0.697261	0.69706	0.511511		1	0.898322	0.990975	0.347682		1	0.960911	1.61446	1.5093
	1	0.859206	0.625995	0.503782		1	0.967746	1.47775	0.340356		1	1.034	0.803925	0.914593
						1	0.34926	0.409088	0.343666
						1	0.377236	1.09258	0.510177
						1	0.403873	0.878404	0.221631
						1	0.251009	0.606649	0.246638
						1	0.358631	0.667652	0.2028
						1	0.431326	0.609322	0.199276
average	1	0.756408	0.597373	0.50564		1	0.495624	0.84191	0.288039		1	1.1566	1.14032	1.44917
SD	0	0.0893621	0.116662	0.00519752		0	0.25419	0.319734	0.107033		0	0.278065	0.422461	0.507197
ttest (vs N2 25°C)		0.00916218	0.00393586	8.14352e-09			2.02559e-05	0.157418	9.90443e-13			0.38456	0.59591	0.199836
ttest (vs N2 15°C)				0.00832555					0.038274					0.0802637
	fat-4					fat-5					fat-6
	N2 25°C	N2 15°C	mdt-15(-) 25°C	mdt-15(-) 15°C		N2 25°C	N2 15°C	mdt-15(-) 25°C	mdt-15(-) 15°C		N2 25°C	N2 15°C	mdt-15(-) 25°C	mdt-15(-) 15°C
	1	0.834352	0.970348	1.74025		1	0.976783	1.00666	0.0104097		1	0.409918	0.682328	0.17408
	1	1.09597	1.47833	1.57777		1	1.50375	0.710815	0.0172559		1	1.49768	1.09711	0.501484
	1	0.736473	0.867645	0.791348		1	1.4262	0.0677093	0.0437449		1	1.75575	0.822993	0.264464
						1	1.41523	0.123531	0.0442937		1	0.493109	0.270762	0.221724
						1	1.53007	0.460782	0.0545667		1	0.588325	0.820595	0.315134
						1	0.819652	0.499875	0.00195354		1	0.584862	0.355814	0.239517
						1	0.583565	0.173638	0.00622872		1	0.434245	0.301905	0.325929
						1	0.703344	0.214537	0.00646666		1	0.512754	0.302165	0.184125
						1	0.755737		0.00663148		1	0.641579	0.292128	0.186661
average	1	0.888933	1.10544	1.36979		1	1.07937	0.407194	0.0212835		1	0.768691	0.549533	0.268124
SD	0	0.185862	0.32699	0.50749		0	0.385074	0.327412	0.0203431		0	0.496263	0.310189	0.103398
ttest (vs N2 25°C)		0.359121	0.606275	0.275493			0.545047	6.64948e-05	2.36463e-26			0.181105	0.000489343	3.79211e-13
ttest (vs N2 15°C)				0.10824					3.82095e-07					0.00917066
	fat-7
	N2 25°C	N2 15°C	mdt-15(-) 25°C	mdt-15(-) 15°C
	1	32.7379	0.00518319	0.627573
	1	21.6669	0.0192354	0.215875
	1	31.5248	0.00174516	0.00131086
average	1	28.6432	0.00872125	0.281586
SD	0	6.072	0.00926636	0.31826
ttest (vs N2 25°C)		0.0013986	5.08953e-09	0.017397
ttest (vs N2 15°C)				0.00127523
Fig 2C	Relative fluorescence
	N2 25°C	N2 15°C	mdt-15(-) 25°C	mdt-15(-) 15°C
	2.344	29.333	0.963	0.343
	10.336	23.296	1.176	0.299
	10.219	27.725	0.904	0.874
	2.306	27.039	0.763	0.713
	3.469	33.731	1.222	0.428
	10.782	22.68	1.074	0.652
	8.111	19.388	0.796	0.972
	3.794	23.16	0.607	0.868
	4.487	34.312	1.325	0.8
	2.364	18.426	1.122	1.046
	9.187	20.002	1.547	0.898
	4.266	14.772	0.664	0.79
	5.826	21.333	0.469	0.479
	2.781	26.81	0.607	0.658
	4.776	19.036	0.403	0.303
	2.813	18.557	0.681	0.203
	2.569	17.817	0.575	0.273
	2.12	17.581	0.393	0.372
	5.711	16.172	1.345	0.322
	5.476	15.19	0.546	0.094
	1.91	21.288	0.624
average	5.03081	22.269	0.847905	0.56935
SD	2.97587	5.66143	0.339525	0.289107
ttest (vs N2 25°C)		3.1382e-15	1.29616e-07	6.0873e-08
ttest (vs N2 15°C)				9.99273e-20
ttest (vs mdt-15(-) 25°C)				0.00747937

## Sheet: Fig 3
Fig 3B	Relative Oil red O intensity
	N2 25°C	N2 15°C	mdt-15(-) 25°C	mdt-15(-) 15°C
	0.286145	0.294067	0.0697852	0.0244535
	0.192997	0.260637	0.0916194	0.0238227
	0.131763	0.180329	0.107986	0.0609773
	0.169975	0.230246	0.196143	0.0218973
	0.234295	0.282675	0.140804	0.037488
	0.176603	0.189818	0.058057	0.0737084
	0.202792	0.389327	0.140683	0.0318824
	0.113322	0.0719609	0.095227	0.0225407
	0.0884515	0.0324161	0.107499	0.0740807
	0.137896	0.0152255	0.143262	0.0653474
	0.101116	0.0317077	0.078906	0.0193451
	0.133235	0.141961	0.0851784	0.0815058
	0.0286766	0.07963	0.0772514	0.0819407
	0.123753	0.100166	0.0517662	0.06714
	0.0635849	0.0842619	0.0872126	0.0362551
	0.125993	0.127007	0.0876433	0.0517197
	0.0755119	0.17473	0.0971166	0.027596
	0.209523	0.265189	0.135709	0.013318
	0.0426641	0.0866064	0.096567	0.016227
	0.133499	0.137482	0.142505	0.00745511
		0.150138		0.0112921
		0.206722		0.0332964
		0.0964787		0.111288
				0.0551676
average	0.13859	0.157773	0.104546	0.0437394
SD	0.0654539	0.096293	0.0354177	0.027757
ttest (vs N2 25°C)		0.456323	0.0477492	8.97869e-08
ttest (vs N2 15°C)				1.36259e-06
ttest (vs mdt-15(-) 25°C)				1.1089e-07
Fig 3D	% Fatty acids
		N2 25°C	N2 15°C		N2 25°C	N2 15°C		N2 25°C	N2 15°C		N2 25°C	N2 15°C		N2 25°C	N2 15°C		N2 25°C	N2 15°C		N2 25°C	N2 15°C
	C14:0	1.44311	0.913884	C15:iso	5.23802	3.01068	C16:0	5.80193	3.59773	C16:1n-7	2.79602	3.46739	17:iso	3.66424	2.53587	C17:0	3.50662	2.48709	C17:cyc	18.8129	17.7334
		1.24888	0.884693		5.35539	2.81262		4.32013	2.87648		3.1098	3.78529		4.1715	2.42507		7.91874	5.42076		15.7919	15.1759
		1.43402	0.833238		5.21752	2.77057		5.57517	3.58136		2.87618	3.5845		3.71204	2.42355		4.68993	3.16351		19.3012	16.7957
		1.21462	0.797713		4.93342	2.72229		5.64087	3.72232		3.13805	3.83459		3.57583	2.50628		5.20267	3.26364		20.695	18.6073
		1.25398			5.12889	2.86767		5.64167	4.00246		2.89492	3.79288		3.6971	2.70069		4.38307	3.64911		21.2804	15.2693
	average	1.31892	0.857382		5.17465	2.83677		5.39595	3.55607		2.96299	3.69293		3.76414	2.51829		5.1402	3.59682		19.1763	16.7163
	SD	0.11031	0.0519029		0.15717	0.110985		0.607185	0.415666		0.15186	0.159069		0.233767	0.113343		1.67099	1.10224		2.14101	1.50691
	ttest		0.000122055			3.62792e-09			0.000515587			7.46266e-05			5.0286e-06			0.122994			0.0688346
		N2 25°C	N2 15°C		N2 25°C	N2 15°C		N2 25°C	N2 15°C		N2 25°C	N2 15°C		N2 25°C	N2 15°C		N2 25°C	N2 15°C		N2 25°C	N2 15°C
	C18:0	4.08236	4.35444	C18:1n-9	2.82742	2.48736	C18:1n-7	20.0763	24.0622	C18:2n-6	4.38309	4.01694	C18:3n-6	2.20116	2.21687	C19:cyc	5.43904	6.30884	C20:3n-6	3.46676	3.83572
		3.10133	3.43562		2.15449	1.19246		21.8771	29.4975		3.10433	2.37393		3.00673	2.77329		4.22505	5.37358		3.49725	3.64864
		3.97052	4.17076		0.426574	2.07862		20.5875	25.4472		3.8907	3.33833		2.39578	2.31403		5.19053	6.0623		3.64947	3.95528
		3.93748	4.49173		2.31499	2.12654		22.5153	27.0946		3.45007	3.45509		2.30305	2.11959		4.85951	5.78086		3.03302	3.35702
		4.07184	4.97105		3.04551	2.33299		19.989	26.9136		3.78734	3.91216		2.15667	2.28891		4.96522	5.82009		3.11765	3.46683
	average	3.83271	4.28472		2.1538	2.0436		21.009	26.603		3.72311	3.41929		2.41268	2.34253		4.93587	5.86913		3.35283	3.6527
	SD	0.413642	0.559623		1.03177	0.503291		1.1303	2.03151		0.480945	0.65206		0.344776	0.252356		0.455521	0.34872		0.264303	0.248517
	ttest		0.184453			0.835411			0.000661248			0.426113			0.723059			0.00661124			0.10175
		N2 25°C	N2 15°C		N2 25°C	N2 15°C		N2 25°C	N2 15°C
	C20:4n-6	1.30838	1.03827	C20:4n-3	3.88521	4.93017	C20:5n-3	11.0674	13.0032
		1.45017	1.4764		3.80277	4.52319		11.8645	13.2093
		1.49008	1.20473		4.04863	5.11485		11.5441	13.1101
		1.35797	1.829		3.04599	3.93561		8.78221	10.3204
		1.61712	1.8169		3.36587	4.01089		9.60373	11.3867
	average	1.44474	1.47306		3.6297	4.50294		10.5724	12.2059
	SD	0.120336	0.355662		0.412633	0.529469		1.32306	1.29288
	ttest		0.870267			0.0196229			0.0837516
Fig 3E, F, G	% Fatty acids
SFA	N2 25°C	mdt-15(-) 25°C	N2 15°C	mdt-15(-) 15°C		UFA	N2 25°C	mdt-15(-) 25°C	N2 15°C	mdt-15(-) 15°C		UFA/SFA	N2 25°C	mdt-15(-) 25°C	N2 15°C	mdt-15(-) 15°C
1	14.834	19.1934	11.3532	17.8204		1	52.0118	44.3357	59.0581	49.0816		1	3.50625	2.30994	5.20191	2.75424
2	16.5891	17.5621	11.7329	18.5312		2	53.8671	41.1627	62.48	46.9955		2	3.24714	2.34384	5.32521	2.53602
3	15.6696	20.5251	11.8003	18.4603		3	50.9091	43.2129	60.1476	46.8841		3	3.2489	2.10537	5.09711	2.53972
4	15.9956	20.5795	12.3109	18.6164		4	49.9406	42.9996	58.0724	44.3112		4	3.12214	2.08944	4.71714	2.38022
5	15.3506	23.3599	13.4203	18.9843		5	49.5778	44.9604	59.9219	44.9418		5	3.22971	1.92469	4.46501	2.36731
average	15.6878	20.244	12.1235	18.4825			51.2613	43.3343	59.936	46.4429			3.27083	2.25305	5.20808	2.60999
SD	0.661452	2.13287	0.801152	0.421614			1.73607	1.45685	1.64017	1.88813			0.141656	0.172824	0.358708	0.156736
ttest (vs N2 25°C)		0.00184436	5.89868e-05	4.49891e-05				5.13713e-05	3.91661e-05	0.00299405				3.6971e-06	9.85965e-06	4.38839e-05
ttest (vs mdt-15(-) 25°C)				0.107622						0.0194497						0.00858832
ttest (vs N2 15°C)				2.69605e-07						2.0592e-06						6.67805e-07

## Sheet: Fig 4
Fig 4A&S1B Fig	fat-6(tm331); fat-7(wa36) lifespan
	% N2 25°C [125]
	Time	At Risk	Dead	Censored	Percent Mortality(%)	S_hat	Var S_hat	SE(S)	Survival Time
N2 25 deg	0	125	0	0	0	1	0	0	0
N2 25 deg	2	125	0	0	0	1	0	0	0
N2 25 deg	4	125	4	1	3.2	0.968	0	0.016	0.128
N2 25 deg	6	120	6	6	8.04	0.92	0.001	0.024	0.418
N2 25 deg	8	108	11	1	17.41	0.826	0.001	0.035	1.168
N2 25 deg	10	96	33	2	45.8	0.542	0.002	0.046	4.007
N2 25 deg	12	61	42	1	83.12	0.169	0.001	0.035	8.485
N2 25 deg	14	18	14	0	96.25	0.038	0	0.018	10.324
N2 25 deg	16	4	4	0	100	0	0	0	10.924
	% mdt-15(-) 25°C [125]
	Time	At Risk	Dead	Censored	Percent Mortality(%)	S_hat	Var S_hat	SE(S)	Survival Time
mdt-15(tm2182) 25 deg	0	125	0	0	0	1	0	0	0
mdt-15(tm2182) 25 deg	2	125	0	0	0	1	0	0	0
mdt-15(tm2182) 25 deg	4	125	5	2	4	0.96	0	0.018	0.16
mdt-15(tm2182) 25 deg	6	118	15	3	16.2	0.838	0.001	0.033	0.892
mdt-15(tm2182) 25 deg	8	100	23	2	35.48	0.645	0.002	0.044	2.434
mdt-15(tm2182) 25 deg	10	75	31	4	62.15	0.379	0.002	0.045	5.101
mdt-15(tm2182) 25 deg	12	40	23	0	83.91	0.161	0.001	0.035	7.713
mdt-15(tm2182) 25 deg	14	17	13	0	96.21	0.038	0	0.019	9.435
mdt-15(tm2182) 25 deg	16	4	4	0	100	0	0	0	10.041
	% fat-6(-); fat-7(-) 25°C [75]
	Time	At Risk	Dead	Censored	Percent Mortality(%)	S_hat	Var S_hat	SE(S)	Survival Time
fat-6; fat-7 25 deg	0	75	0	0	0	1	0	0	0
fat-6; fat-7 25 deg	2	75	0	0	0	1	0	0	0
fat-6; fat-7 25 deg	4	75	4	4	5.33	0.947	0.001	0.026	0.213
fat-6; fat-7 25 deg	6	67	4	0	10.99	0.89	0.001	0.037	0.552
fat-6; fat-7 25 deg	8	63	10	0	25.11	0.749	0.003	0.051	1.683
fat-6; fat-7 25 deg	10	53	14	0	44.9	0.551	0.003	0.059	3.661
fat-6; fat-7 25 deg	12	39	17	3	68.92	0.311	0.003	0.055	6.543
fat-6; fat-7 25 deg	14	19	11	0	86.91	0.131	0.002	0.042	9.063
fat-6; fat-7 25 deg	16	8	3	0	91.82	0.082	0.001	0.035	9.848
fat-6; fat-7 25 deg	18	5	5	0	100	0	0	0	11.32
	% N2 15°C [125]
	Time	At Risk	Dead	Censored	Percent Mortality(%)	S_hat	Var S_hat	SE(S)	Survival Time
N2 15 deg	0	125	0	0	0	1	0	0	0
N2 15 deg	2	125	0	0	0	1	0	0	0
N2 15 deg	6	125	0	6	0	1	0	0	0
N2 15 deg	10	119	0	3	0	1	0	0	0
N2 15 deg	14	116	0	3	0	1	0	0	0
N2 15 deg	18	113	13	2	11.5	0.885	0.001	0.03	2.071
N2 15 deg	22	98	13	5	23.24	0.768	0.002	0.04	4.653
N2 15 deg	26	80	19	3	41.47	0.585	0.002	0.048	9.393
N2 15 deg	30	58	26	2	67.71	0.323	0.002	0.046	17.264
N2 15 deg	34	30	15	0	83.85	0.161	0.001	0.037	22.753
N2 15 deg	38	15	10	0	94.62	0.054	0.001	0.023	26.844
N2 15 deg	42	5	3	0	97.85	0.022	0	0.015	28.2
N2 15 deg	46	2	2	0	100	0	0	0	29.19
	% mdt-15(-) 15°C [125]
	Time	At Risk	Dead	Censored	Percent Mortality(%)	S_hat	Var S_hat	SE(S)	Survival Time
mdt-15(tm2182) 15 deg	0	125	0	0	0	1	0	0	0
mdt-15(tm2182) 15 deg	2	125	0	0	0	1	0	0	0
mdt-15(tm2182) 15 deg	6	125	3	2	2.4	0.976	0	0.014	0.144
mdt-15(tm2182) 15 deg	10	120	2	0	4.03	0.96	0	0.018	0.307
mdt-15(tm2182) 15 deg	14	118	12	3	13.79	0.862	0.001	0.031	1.673
mdt-15(tm2182) 15 deg	18	103	52	0	57.31	0.427	0.002	0.045	9.508
mdt-15(tm2182) 15 deg	22	51	34	0	85.77	0.142	0.001	0.032	15.769
mdt-15(tm2182) 15 deg	26	17	17	0	100	0	0	0	19.468
	% fat-6(-); fat-7(-) 15°C [90]
	Time	At Risk	Dead	Censored	Percent Mortality(%)	S_hat	Var S_hat	SE(S)	Survival Time
fat-6; fat-7 15 deg	0	90	0	0	0	1	0	0	0
fat-6; fat-7 15 deg	2	90	0	0	0	1	0	0	0
fat-6; fat-7 15 deg	6	90	3	4	3.33	0.967	0	0.019	0.2
fat-6; fat-7 15 deg	10	83	3	2	6.83	0.932	0.001	0.027	0.549
fat-6; fat-7 15 deg	14	78	9	2	17.58	0.824	0.002	0.041	2.054
fat-6; fat-7 15 deg	18	67	18	1	39.72	0.603	0.003	0.054	6.04
fat-6; fat-7 15 deg	22	48	25	1	71.12	0.289	0.003	0.051	12.947
fat-6; fat-7 15 deg	26	22	16	0	92.12	0.079	0.001	0.031	18.409
fat-6; fat-7 15 deg	30	6	6	0	100	0	0	0	20.772
Fig 4B	paqr-2(tm3410) lifespan
	% N2 15°C [120]
N2 15C	Time	At Risk	Dead	Censored	Percent Mortality(%)	S_hat	Var S_hat	SE(S)	Survival Time
N2 15C	0	120	0	0	0	1	0	0	0
N2 15C	2	120	0	0	0	1	0	0	0
N2 15C	4	120	0	10	0	1	0	0	0
N2 15C	6	110	0	5	0	1	0	0	0
N2 15C	8	105	0	4	0	1	0	0	0
N2 15C	10	101	0	1	0	1	0	0	0
N2 15C	12	100	0	2	0	1	0	0	0
N2 15C	14	98	0	4	0	1	0	0	0
N2 15C	16	94	3	0	3.19	0.968	0	0.018	0.511
N2 15C	18	91	7	1	10.64	0.894	0.001	0.032	1.851
N2 15C	20	83	9	3	20.33	0.797	0.002	0.042	3.789
N2 15C	22	71	5	1	25.94	0.741	0.002	0.046	5.023
N2 15C	24	65	6	1	32.78	0.672	0.002	0.049	6.664
N2 15C	26	58	11	4	45.52	0.545	0.003	0.053	9.979
N2 15C	28	43	12	0	60.73	0.393	0.003	0.053	14.236
N2 15C	30	31	6	0	68.33	0.317	0.003	0.051	16.516
N2 15C	32	25	10	0	81	0.19	0.002	0.044	20.57
N2 15C	34	15	4	0	86.06	0.139	0.001	0.039	22.293
N2 15C	36	11	5	0	92.4	0.076	0.001	0.03	24.573
N2 15C	38	6	2	0	94.93	0.051	0.001	0.025	25.536
N2 15C	41	4	2	0	97.47	0.025	0	0.018	26.575
N2 15C	44	2	1	0	98.73	0.013	0	0.013	27.132
N2 15C	46	1	1	0	100	0	0	0	27.715
	% paqr-2(-) 15°C [120]
paqr-2 15C	Time	At Risk	Dead	Censored	Percent Mortality(%)	S_hat	Var S_hat	SE(S)	Survival Time
paqr-2 15C	0	120	0	0	0	1	0	0	0
paqr-2 15C	2	120	0	24	0	1	0	0	0
paqr-2 15C	4	96	3	9	3.13	0.969	0	0.018	0.125
paqr-2 15C	6	84	4	2	7.74	0.923	0.001	0.028	0.402
paqr-2 15C	8	78	6	3	14.84	0.852	0.001	0.038	0.97
paqr-2 15C	10	69	8	1	24.71	0.753	0.002	0.047	1.957
paqr-2 15C	12	60	21	0	51.06	0.489	0.003	0.056	5.119
paqr-2 15C	14	39	21	0	77.41	0.226	0.002	0.047	8.808
paqr-2 15C	16	18	10	0	89.96	0.1	0.001	0.034	10.816
paqr-2 15C	18	8	5	0	96.24	0.038	0	0.021	11.946
paqr-2 15C	20	3	2	0	98.75	0.013	0	0.012	12.447
paqr-2 15C	22	1	1	0	100	0	0	0	12.724
	% N2 25°C [120]
N2 25C	Time	At Risk	Dead	Censored	Percent Mortality(%)	S_hat	Var S_hat	SE(S)	Survival Time
N2 25C	0	120	0	0	0	1	0	0	0
N2 25C	2	120	0	0	0	1	0	0	0
N2 25C	4	120	7	4	5.83	0.942	0	0.021	0.233
N2 25C	6	109	15	2	18.79	0.812	0.001	0.036	1.011
N2 25C	8	92	36	2	50.57	0.494	0.002	0.047	3.553
N2 25C	10	54	42	0	89.02	0.11	0.001	0.03	7.398
N2 25C	12	12	11	0	99.08	0.009	0	0.009	8.606
N2 25C	14	1	1	0	100	0	0	0	8.734
	% paqr-2(-) 25°C [120]
paqr-2 25C	Time	At Risk	Dead	Censored	Percent Mortality(%)	S_hat	Var S_hat	SE(S)	Survival Time
paqr-2 25C	0	120	0	0	0	1	0	0	0
paqr-2 25C	2	120	0	0	0	1	0	0	0
paqr-2 25C	4	120	0	13	0	1	0	0	0
paqr-2 25C	6	107	16	0	14.95	0.85	0.001	0.034	0.897
paqr-2 25C	8	91	38	0	50.47	0.495	0.002	0.048	3.738
paqr-2 25C	10	53	30	1	78.5	0.215	0.002	0.04	6.542
paqr-2 25C	12	22	22	0	100	0	0	0	9.121
Fig 4C	nhr-49(gk405) lifespan
	% N2 25°C [125]
	Time	At Risk	Dead	Censored	Percent Mortality(%)	S_hat	Var S_hat	SE(S)	Survival Time
N2 25 deg	0	125	0	0	0	1	0	0	0
N2 25 deg	2	125	0	0	0	1	0	0	0
N2 25 deg	4	125	0	18	0	1	0	0	0
N2 25 deg	6	107	10	14	9.35	0.907	0.001	0.028	0.561
N2 25 deg	8	83	21	4	32.28	0.677	0.002	0.048	2.396
N2 25 deg	10	58	30	1	67.31	0.327	0.003	0.05	5.898
N2 25 deg	12	27	24	0	96.37	0.036	0	0.021	9.385
N2 25 deg	14	3	1	0	97.58	0.024	0	0.017	9.555
N2 25 deg	16	2	2	0	100	0	0	0	9.942
	% nhr-49(-) 25°C [125]
	Time	At Risk	Dead	Censored	Percent Mortality(%)	S_hat	Var S_hat	SE(S)	Survival Time
nhr-49(gk405) 25 deg	0	125	0	0	0	1	0	0	0
nhr-49(gk405) 25 deg	2	125	0	0	0	1	0	0	0
nhr-49(gk405) 25 deg	3	125	0	0	0	1	0	0	0
nhr-49(gk405) 25 deg	5	125	25	4	20	0.8	0.001	0.036	1
nhr-49(gk405) 25 deg	7	96	21	0	37.5	0.625	0.002	0.044	2.225
nhr-49(gk405) 25 deg	9	75	41	1	71.67	0.283	0.002	0.041	5.3
nhr-49(gk405) 25 deg	11	33	17	0	86.26	0.137	0.001	0.032	6.906
nhr-49(gk405) 25 deg	13	16	12	0	96.57	0.034	0	0.017	8.245
nhr-49(gk405) 25 deg	16	4	4	0	100	0	0	0	8.79
	% N2 15°C [125]
	Time	At Risk	Dead	Censored	Percent Mortality(%)	S_hat	Var S_hat	SE(S)	Survival Time
N2 15 deg	0	125	0	0	0	1	0	0	0
N2 15 deg	2	125	0	0	0	1	0	0	0
N2 15 deg	4	125	0	0	0	1	0	0	0
N2 15 deg	8	125	0	0	0	1	0	0	0
N2 15 deg	12	125	0	1	0	1	0	0	0
N2 15 deg	17	124	8	2	6.45	0.935	0	0.022	1.097
N2 15 deg	20	114	23	0	25.33	0.747	0.002	0.039	4.872
N2 15 deg	23	91	29	5	49.12	0.509	0.002	0.045	10.345
N2 15 deg	26	57	20	0	66.97	0.33	0.002	0.044	14.986
N2 15 deg	29	37	19	0	83.93	0.161	0.001	0.034	19.904
N2 15 deg	32	18	12	0	94.64	0.054	0	0.021	23.332
N2 15 deg	35	6	6	0	100	0	0	0	25.206
	% nhr-49(-) 15°C [125]
	Time	At Risk	Dead	Censored	Percent Mortality(%)	S_hat	Var S_hat	SE(S)	Survival Time
nhr-49(gk405) 15 deg	0	125	0	0	0	1	0	0	0
nhr-49(gk405) 15 deg	2	125	0	0	0	1	0	0	0
nhr-49(gk405) 15 deg	4	125	0	5	0	1	0	0	0
nhr-49(gk405) 15 deg	8	120	17	11	14.17	0.858	0.001	0.032	1.133
nhr-49(gk405) 15 deg	12	92	14	3	27.23	0.728	0.002	0.042	2.701
nhr-49(gk405) 15 deg	17	75	33	3	59.25	0.408	0.002	0.048	8.144
nhr-49(gk405) 15 deg	20	39	38	0	98.96	0.01	0	0.01	16.086
nhr-49(gk405) 15 deg	23	1	1	0	100	0	0	0	16.326
Fig 4D	nhr-49(gk405); mdt-15(tm2182) lifespan
	% N2 15°C [125]
	Time	At Risk	Dead	Censored	Percent Mortality(%)	S_hat	Var S_hat	SE(S)	Survival Time
N2 15C	0	125	0	0	0	1	0	0	0
N2 15C	2	125	0	0	0	1	0	0	0
N2 15C	6	125	0	15	0	1	0	0	0
N2 15C	10	110	0	13	0	1	0	0	0
N2 15C	14	97	5	8	5.15	0.948	0.001	0.022	0.722
N2 15C	18	84	16	1	23.22	0.768	0.002	0.045	3.973
N2 15C	22	67	23	1	49.58	0.504	0.003	0.053	9.772
N2 15C	26	43	15	0	67.17	0.328	0.003	0.05	14.345
N2 15C	30	28	7	9	75.38	0.246	0.002	0.046	16.808
N2 15C	34	12	10	0	95.9	0.041	0.001	0.028	23.785
N2 15C	38	2	2	0	100	0	0	0	25.344
	% mdt-15(-) 15°C [125]
	Time	At Risk	Dead	Censored	Percent Mortality(%)	S_hat	Var S_hat	SE(S)	Survival Time
mdt-15(tm2182) 15C	0	125	0	0	0	1	0	0	0
mdt-15(tm2182) 15C	2	125	0	0	0	1	0	0	0
mdt-15(tm2182) 15C	6	125	0	7	0	1	0	0	0
mdt-15(tm2182) 15C	10	118	8	0	6.78	0.932	0.001	0.023	0.678
mdt-15(tm2182) 15C	14	110	38	2	38.98	0.61	0.002	0.045	5.186
mdt-15(tm2182) 15C	18	70	40	0	73.85	0.262	0.002	0.041	11.462
mdt-15(tm2182) 15C	22	30	27	0	97.38	0.026	0	0.015	16.64
mdt-15(tm2182) 15C	26	3	3	0	100	0	0	0	17.32
	% nhr-49(-) 15°C [125]
	Time	At Risk	Dead	Censored	Percent Mortality(%)	S_hat	Var S_hat	SE(S)	Survival Time
nhr-49(gk405) 15C	0	125	0	0	0	1	0	0	0
nhr-49(gk405) 15C	2	125	0	0	0	1	0	0	0
nhr-49(gk405) 15C	6	125	0	7	0	1	0	0	0
nhr-49(gk405) 15C	10	118	14	6	11.86	0.881	0.001	0.03	1.186
nhr-49(gk405) 15C	14	98	30	1	38.84	0.612	0.002	0.046	4.964
nhr-49(gk405) 15C	18	67	56	0	89.96	0.1	0.001	0.029	14.164
nhr-49(gk405) 15C	22	11	9	0	98.17	0.018	0	0.013	15.972
nhr-49(gk405) 15C	26	2	2	0	100	0	0	0	16.446
	% nhr-49(-); mdt-15(-) 15°C [125]
	Time	At Risk	Dead	Censored	Percent Mortality(%)	S_hat	Var S_hat	SE(S)	Survival Time
nhr-49; mdt-15 15C	0	125	0	0	0	1	0	0	0
nhr-49; mdt-15 15C	2	125	0	0	0	1	0	0	0
nhr-49; mdt-15 15C	6	125	0	4	0	1	0	0	0
nhr-49; mdt-15 15C	10	121	10	1	8.26	0.917	0.001	0.025	0.826
nhr-49; mdt-15 15C	14	110	43	1	44.12	0.559	0.002	0.045	5.847
nhr-49; mdt-15 15C	18	66	48	0	84.76	0.152	0.001	0.033	13.161
nhr-49; mdt-15 15C	22	18	16	0	98.31	0.017	0	0.012	16.141
nhr-49; mdt-15 15C	26	2	2	0	100	0	0	0	16.582
Fig 4E	Glucose lifespan
	% Control 15°C [120]
	Time	At Risk	Dead	Censored	Percent Mortality(%)	S_hat	Var S_hat	SE(S)	Survival Time
Control 15C	0	120	0	0	0	1	0	0	0
Control 15C	3	120	0	0	0	1	0	0	0
Control 15C	6	120	0	7	0	1	0	0	0
Control 15C	8	113	0	5	0	1	0	0	0
Control 15C	10	108	0	8	0	1	0	0	0
Control 15C	12	100	0	0	0	1	0	0	0
Control 15C	14	100	0	7	0	1	0	0	0
Control 15C	16	93	0	3	0	1	0	0	0
Control 15C	18	90	10	0	11.11	0.889	0.001	0.033	2
Control 15C	20	80	11	3	23.33	0.767	0.002	0.045	4.444
Control 15C	22	66	10	2	34.95	0.651	0.003	0.051	7
Control 15C	24	54	13	4	50.61	0.494	0.003	0.054	10.758
Control 15C	27	37	12	0	66.63	0.334	0.003	0.053	15.083
Control 15C	30	25	10	0	79.98	0.2	0.002	0.045	19.088
Control 15C	33	15	6	0	87.99	0.12	0.001	0.037	21.731
Control 15C	37	9	5	0	94.66	0.053	0.001	0.026	24.201
Control 15C	40	4	0	0	94.66	0.053	0.001	0.026	24.201
Control 15C	43	4	3	0	98.67	0.013	0	0.013	25.923
Control 15C	46	1	1	0	100	0	0	0	26.537
	% Glucose 15°C [120]
	Time	At Risk	Dead	Censored	Percent Mortality(%)	S_hat	Var S_hat	SE(S)	Survival Time
Glc 15C	0	120	0	0	0	1	0	0	0
Glc 15C	3	120	0	0	0	1	0	0	0
Glc 15C	6	120	0	0	0	1	0	0	0
Glc 15C	8	120	0	32	0	1	0	0	0
Glc 15C	10	88	6	4	6.82	0.932	0.001	0.027	0.682
Glc 15C	12	78	13	4	22.35	0.777	0.002	0.045	2.545
Glc 15C	14	61	30	7	60.54	0.395	0.003	0.055	7.892
Glc 15C	16	24	9	0	75.34	0.247	0.003	0.052	10.26
Glc 15C	18	15	6	0	85.2	0.148	0.002	0.044	12.035
Glc 15C	20	9	4	1	91.78	0.082	0.001	0.035	13.351
Glc 15C	22	4	0	0	91.78	0.082	0.001	0.035	13.351
Glc 15C	24	4	4	0	100	0	0	0	15.324
	% Control 25°C [120]
	Time	At Risk	Dead	Censored	Percent Mortality(%)	S_hat	Var S_hat	SE(S)	Survival Time
Control 25C	0	120	0	0	0	1	0	0	0
Control 25C	2	120	0	0	0	1	0	0	0
Control 25C	4	120	0	7	0	1	0	0	0
Control 25C	6	113	13	6	11.5	0.885	0.001	0.03	0.69
Control 25C	8	94	19	6	29.39	0.706	0.002	0.044	2.121
Control 25C	10	69	25	1	54.97	0.45	0.002	0.049	4.68
Control 25C	12	43	24	0	80.11	0.199	0.002	0.041	7.695
Control 25C	14	19	15	0	95.81	0.042	0	0.02	9.894
Control 25C	16	4	4	0	100	0	0	0	10.564
	% Glucose 25°C [120]
	Time	At Risk	Dead	Censored	Percent Mortality(%)	S_hat	Var S_hat	SE(S)	Survival Time
Glc 25C	0	120	0	0	0	1	0	0	0
Glc 25C	2	120	0	0	0	1	0	0	0
Glc 25C	4	120	0	5	0	1	0	0	0
Glc 25C	6	115	4	5	3.48	0.965	0	0.017	0.209
Glc 25C	8	106	12	11	14.41	0.856	0.001	0.033	1.083
Glc 25C	10	83	38	7	53.59	0.464	0.003	0.05	5.002
Glc 25C	12	38	28	5	87.79	0.122	0.001	0.036	9.105
Glc 25C	14	5	5	0	100	0	0	0	10.815
Fig 4F	Glucose with dead bacteria lifespan
	% N2 at 15°C [120]
	Time	At Risk	Dead	Censored	Percent Mortality(%)	S_hat	Var S_hat	SE(S)	Survival Time
N2 15C	0	120	0	0	0	1	0	0	0
N2 15C	2	120	0	0	0	1	0	0	0
N2 15C	4	120	0	6	0	1	0	0	0
N2 15C	6	114	0	1	0	1	0	0	0
N2 15C	8	113	0	0	0	1	0	0	0
N2 15C	10	113	0	1	0	1	0	0	0
N2 15C	12	112	0	1	0	1	0	0	0
N2 15C	14	111	1	0	0.9	0.991	0	0.009	0.126
N2 15C	16	110	1	2	1.8	0.982	0	0.013	0.27
N2 15C	18	107	1	0	2.72	0.973	0	0.015	0.435
N2 15C	20	106	0	2	2.72	0.973	0	0.015	0.435
N2 15C	23	104	2	3	4.59	0.954	0	0.02	0.866
N2 15C	25	99	4	1	8.45	0.916	0.001	0.027	1.829
N2 15C	27	94	2	0	10.39	0.896	0.001	0.03	2.355
N2 15C	29	92	2	0	12.34	0.877	0.001	0.032	2.92
N2 15C	32	90	8	0	20.13	0.799	0.002	0.039	5.414
N2 15C	35	82	4	0	24.03	0.76	0.002	0.042	6.777
N2 15C	38	78	13	4	36.69	0.633	0.002	0.047	11.589
N2 15C	40	61	7	1	43.96	0.56	0.002	0.049	14.495
N2 15C	43	53	24	4	69.33	0.307	0.002	0.047	25.408
N2 15C	45	25	6	0	76.69	0.233	0.002	0.044	28.719
N2 15C	49	19	9	2	87.73	0.123	0.001	0.035	34.129
N2 15C	51	8	3	0	92.33	0.077	0.001	0.031	36.475
N2 15C	53	5	2	0	95.4	0.046	0.001	0.025	38.1
N2 15C	56	3	1	0	96.93	0.031	0	0.021	38.959
N2 15C	59	2	2	0	100	0	0	0	40.768
	% N2 glucose at 15°C [120]
	Time	At Risk	Dead	Censored	Percent Mortality(%)	S_hat	Var S_hat	SE(S)	Survival Time
N2 glc 15C	0	120	0	0	0	1	0	0	0
N2 glc 15C	2	120	0	0	0	1	0	0	0
N2 glc 15C	4	120	0	5	0	1	0	0	0
N2 glc 15C	6	115	0	2	0	1	0	0	0
N2 glc 15C	8	113	6	0	5.31	0.947	0	0.021	0.425
N2 glc 15C	10	107	14	7	17.7	0.823	0.001	0.036	1.664
N2 glc 15C	12	86	23	14	39.71	0.603	0.002	0.047	4.305
N2 glc 15C	14	49	17	6	60.63	0.394	0.003	0.051	7.233
N2 glc 15C	16	26	9	1	74.26	0.257	0.002	0.05	9.414
N2 glc 15C	18	16	2	1	77.47	0.225	0.002	0.048	9.993
N2 glc 15C	20	13	3	0	82.67	0.173	0.002	0.046	11.033
N2 glc 15C	23	10	9	0	98.27	0.017	0	0.017	14.62
N2 glc 15C	25	1	1	0	100	0	0	0	15.053
	% N2 at 25°C [120]
	Time	At Risk	Dead	Censored	Percent Mortality(%)	S_hat	Var S_hat	SE(S)	Survival Time
N2 25C	0	120	0	0	0	1	0	0	0
N2 25C	2	120	0	0	0	1	0	0	0
N2 25C	4	120	0	10	0	1	0	0	0
N2 25C	6	110	0	4	0	1	0	0	0
N2 25C	8	106	22	6	20.75	0.792	0.002	0.039	1.66
N2 25C	10	78	50	1	71.55	0.284	0.002	0.045	6.74
N2 25C	12	27	25	0	97.89	0.021	0	0.015	9.901
N2 25C	14	2	2	0	100	0	0	0	10.196
	% N2 glucose at 25°C [120]
	Time	At Risk	Dead	Censored	Percent Mortality(%)	S_hat	Var S_hat	SE(S)	Survival Time
N2 glc 25C	0	120	0	0	0	1	0	0	0
N2 glc 25C	2	120	0	0	0	1	0	0	0
N2 glc 25C	4	120	0	1	0	1	0	0	0
N2 glc 25C	6	119	3	0	2.52	0.975	0	0.014	0.151
N2 glc 25C	8	116	39	15	35.29	0.647	0.002	0.044	2.773
N2 glc 25C	10	62	57	0	94.78	0.052	0.001	0.023	8.722
N2 glc 25C	12	5	5	0	100	0	0	0	9.348

## Sheet: Fig 5
Fig 5A	Expression (FPKM)
	hsp-16.1					hsp-16.11					hsp-16.49					hsp-16.48
	N2 25°C	N2 15°C	mdt-15(-) 25°C	mdt-15(-) 15°C		N2 25°C	N2 15°C	mdt-15(-) 25°C	mdt-15(-) 15°C		N2 25°C	N2 15°C	mdt-15(-) 25°C	mdt-15(-) 15°C		N2 25°C	N2 15°C	mdt-15(-) 25°C	mdt-15(-) 15°C
	46.2128	2.06912	51.2956	129.194		38.4323	1.82653	45.8747	111.121		42.748	2.03299	41.7018	77.5783		40.3894	1.9908	40.1899	74.503
	23.5801	1.62305	54.589	250.603		20.6247	1.54272	47.8769	222.672		24.5973	1.35915	51.9164	164.723		24.0036	1.28514	51.0819	153.989
	31.1278	2.74164	71.5293	254.535		26.7834	2.47116	62.9447	221.415		29.6156	2.14506	67.7687	152.01		28.6396	2.21875	64.6466	147.378
average	33.6402	2.1446	59.138	211.444		28.6135	1.9468	52.2321	185.069		32.3203	1.84573	53.7956	131.437		31.0109	1.83156	51.9728	125.29
SD	11.5236	0.563105	10.8568	71.2576		9.04374	0.475764	9.33127	64.0441		9.37275	0.425104	13.1346	47.0742		8.44639	0.486746	12.2527	44.107
ttest (vs N2 25°C)		0.0091156	0.0493404	0.012987			0.00698198	0.0345768	0.0138096			0.00490966	0.0824671	0.0232361			0.0039455	0.0712322	0.0220384
ttest (vs N2 15°C)				0.00704491					0.00774824					0.00885306					0.00835248
ttest (vs mdt-15(-) 25°C)				0.0215831					0.0236921					0.0512879					0.0501214
	hsp-16.41					hsp-16.2					F44E5.4 (Hsp70)					F44E5.5 (Hsp70)
	N2 25°C	N2 15°C	mdt-15(-) 25°C	mdt-15(-) 15°C		N2 25°C	N2 15°C	mdt-15(-) 25°C	mdt-15(-) 15°C		N2 25°C	N2 15°C	mdt-15(-) 25°C	mdt-15(-) 15°C		N2 25°C	N2 15°C	mdt-15(-) 25°C	mdt-15(-) 15°C
	6.32929	0.200547	6.7357	12.1951		3.48036	0.395696	3.36365	11.7654		6.44134	0	4.55978	6.75646		6.40637	0	4.26766	6.43261
	3.23336	0.1127	4.62246	25.5164		2.84201	0.359845	5.33652	16.6104		2.23207	0.749224	4.96668	11.0388		2.2466	0.710142	4.37531	10.7062
	5.43377	0.572156	5.83872	28.3865		2.62583	0.37672	4.21408	24.7774		2.04035	0.841595	3.83463	10.0147		1.96302	0.872011	3.73424	9.85308
average	4.99881	0.295134	5.73229	22.0327		2.98274	0.37742	4.30475	17.7177		3.57125	0.530273	4.4537	9.27001		3.53866	0.527384	4.12574	8.99729
SD	1.59314	0.243896	1.06063	8.63958		0.444307	0.0179358	0.989558	6.57631		2.48742	0.461547	0.573431	2.23621		2.48755	0.463844	0.343291	2.26167
ttest (vs N2 25°C)		0.00720617	0.543128	0.0283493			0.000530899	0.102382	0.0179623			0.105786	0.581589	0.0419284			0.108307	0.706245	0.0482088
ttest (vs N2 15°C)				0.0120983					0.0102839					0.00268559					0.00314331
ttest (vs mdt-15(-) 25°C)				0.0315683					0.0250466					0.0224857					0.0210459
Fig 5C, D, E	Relative mRNA levels
	hsp-16.1/11			F44E5.4/F44E5.5			hsp-16.41
	N2 15°C	mdt-15(-) 15°C		N2 15°C	mdt-15(-) 15°C		N2 15°C	mdt-15(-) 15°C
	1	45.9759		1	10.8777		1	259.353
	1	17.7773		1	3.12161		1	11.1792
	1	51.9154		1	2.58655		1	76.3089
	1	100.652		1	4.05141
	1	246.757		1	10.2987
	1	149.628
average	1	102.118		1	6.18719		1	115.614
SD	0	84.812		0	4.05676		0	128.671
ttest		0.00878328			0.0114128			0.197742
Fig 5H	hsp-16.1::GFP expression
	Control RNAi	fat-6/7 RNAi
	0.461	3.999
	0.199	7.426
	0.159	8.829
	0.206	15.742
	0.189	3.408
	0.3	5.058
	0.176	5.507
	0.161	7.043
	0.507	7.714
	0.354	0.616
	0.35	9.089
	0.405	6.35
	0.549	2.098
	0.443	5.031
	0.478	4.042
	0.294	2.301
	0.185	5.806
	0.272	3.956
	0.31	5.384
	0.274	4.912
	0.274	8.765
	0.256	3.138
	0.258	10.787
		3.955
		10.174
average	0.306957	6.0452
SD	0.117428	3.28658
ttest		8.72823e-11
Fig 5I	Relatvie mRNA levels
	hsp-16.1
	N2 15°C	paqr-2(-) 15°C
	1	9.78994
	1	5.5257
	1	6.48674
average	1	7.26746
SD	0	2.23676
ttest		0.00831976
Fig 5J	Relatvie mRNA levels
		hsp-16.1/2/11				hsp-16.48/49				hsp-70				hsp-16.41
		N2 15°C	fat-6/7 RNAi 15°C	mdt-15 RNAi 15°C		N2 15°C	fat-6/7 RNAi 15°C	mdt-15 RNAi 15°C		N2 15°C	fat-6/7 RNAi 15°C	mdt-15 RNAi 15°C		N2 15°C	fat-6/7 RNAi 15°C	mdt-15 RNAi 15°C
		1	15.1947	28.0387		1	1.83422	7.87568		1	4.00408	11.6883		1	4.2691	10.8198
		1	3.40136	188.101		1	179.112	334.161		1	3.92562	5.72302		1	5.93053	14.5118
		1	364.11	119.618		1	592.339	291.327		1	9.06074	14.7495		1	8.39613	27.5638
		1	143.756	77.0364		1	127.732	137.988		1	25.1451	1.29063		1	7.16235	1.33694
		1	450.924	284.292		1	339.59	360.434		1		13.6473		1		3.75695
	average	1	195.477	139.417		1	248.122	226.357		1	10.5339	9.41976		1	6.43953	11.5979
	SD	0	203.568	100.059		0	227.357	149.468		0	10.0327	5.72655		0	1.76263	10.3776
	ttest		0.0651601	0.0148159			0.0411734	0.0097655			0.0672215	0.01106			0.00020651	0.0517845

## Sheet: Fig 6
Fig 6B, 7D	# Aggregates
	Q35::YFP 15°C	mdt-15(-); Q35::YFP 15°C	Q35::YFP+OA 15	mdt-15(-); Q35::YFP+OA 15°C
	42	122	62	81
	37	117	70	89
	46	100	68	51
	85	86	74	66
	76	87	66	68
	53	94	78	55
	67	110	77	54
	68	103	96	62
	130	114	104	52
	68	109	86	45
	91	83	98	43
	80	105	102	96
	100	109	89	87
	89	103	72	109
	83	73	80	105
	95	96	87	103
	94	96	98	106
	144	121	108	93
	113	115	105	91
	95	63	93	83
	93	105	73	115
	106	99	87	75
	93	99	81	76
	111	103	102	77
	83	84	101	72
	64	112	94	61
	77	120	70	64
	79	92	72	71
		89	88	79
		107		73
		80		71
				58
				63
average	84.3571	99.871	85.5517	75.5758
SD	24.5978	14.41	13.5478	19.2322
ttest (vs WT ctrl)		0.00410615	0.820358	0.123157
ttest (vs mdt-15(-) ctrl)				3.68964e-07
Fig 6C	PolyQ paralysis
	% Q35 at 15°C [120]
	Time	At Risk	Dead	Censored	Percent Mortality(%)	S_hat	Var S_hat	SE(S)	Survival Time
Q35 at 15&#39;C	0	120	0	0	0	1	0	0	0
Q35 at 15&#39;C	3	120	0	0	0	1	0	0	0
Q35 at 15&#39;C	7	120	0	4	0	1	0	0	0
Q35 at 15&#39;C	11	116	8	5	6.9	0.931	0.001	0.024	0.759
Q35 at 15&#39;C	15	103	13	5	18.65	0.814	0.001	0.037	2.521
Q35 at 15&#39;C	20	85	43	7	59.8	0.402	0.002	0.048	10.752
Q35 at 15&#39;C	23	35	18	7	80.48	0.195	0.002	0.041	15.507
Q35 at 15&#39;C	27	10	10	0	100	0	0	0	20.779
	% mdt-15(-); Q35 at 15°C [120]
	Time	At Risk	Dead	Censored	Percent Mortality(%)	S_hat	Var S_hat	SE(S)	Survival Time
mdt-15(-); Q35 at 15&#39;C	0	109	0	0	0	1	0	0	0
mdt-15(-); Q35 at 15&#39;C	2	109	0	0	0	1	0	0	0
mdt-15(-); Q35 at 15&#39;C	6	109	4	8	3.67	0.963	0	0.018	0.22
mdt-15(-); Q35 at 15&#39;C	10	97	7	8	10.62	0.894	0.001	0.03	0.915
mdt-15(-); Q35 at 15&#39;C	14	82	50	12	65.12	0.349	0.002	0.05	8.545
mdt-15(-); Q35 at 15&#39;C	19	20	20	0	100	0	0	0	15.172
	% Q35 at 25°C [120]
	Time	At Risk	Dead	Censored	Percent Mortality(%)	S_hat	Var S_hat	SE(S)	Survival Time
Q35 at 25&#39;C	0	120	0	0	0	1	0	0	0
Q35 at 25&#39;C	2	120	0	0	0	1	0	0	0
Q35 at 25&#39;C	4	120	0	0	0	1	0	0	0
Q35 at 25&#39;C	6	120	21	4	17.5	0.825	0.001	0.035	1.05
Q35 at 25&#39;C	9	95	57	29	67	0.33	0.002	0.044	5.505
Q35 at 25&#39;C	11	9	9	0	100	0	0	0	9.135
Q35 at 25&#39;C	13	0	0	0	100	0	0	0	9.135
	% mdt-15(-); Q35 at 25°C [113]
	Time	At Risk	Dead	Censored	Percent Mortality(%)	S_hat	Var S_hat	SE(S)	Survival Time
mdt-15(-); Q35 at 25&#39;C	0	113	0	0	0	1	0	0	0
mdt-15(-); Q35 at 25&#39;C	2	113	0	0	0	1	0	0	0
mdt-15(-); Q35 at 25&#39;C	4	113	8	7	7.08	0.929	0.001	0.024	0.283
mdt-15(-); Q35 at 25&#39;C	6	98	33	17	38.37	0.616	0.002	0.047	2.161
mdt-15(-); Q35 at 25&#39;C	9	48	48	0	100	0	0	0	7.707
mdt-15(-); Q35 at 25&#39;C	11	0	0	0	100	0	0	0	7.707
mdt-15(-); Q35 at 25&#39;C	13	0	0	0	100	0	0	0	7.707
Fig 6F	# Aggregates
	control RNAi	mdt-15 RNAi	hsf-1 RNAi	mdt-15/hsf-1 RNAi
	68	59	45	110
	45	51	76	100
	58	59	74	80
	54	56	66	85
	68	58	52	82
	55	58	65	90
	54	51	76	91
	60	67	53	89
	65	58	54	81
	57	68	49	97
	59	45	69	90
	35	61	10	84
	13	83	57	83
	18	73	69	73
	71	64	72	65
	48	81	55	63
	63	70	72	86
	74	85	62	83
	7	80	35	81
	72	76	70	96
	3	67	24	107
	57	62	59	85
	67	67	63	88
	63	66	48	71
	59	71	58	69
	50	65	59	90
	56	76	69	84
	62	54	62	63
	68
average	52.7241	65.3929	57.9643	84.5
SD	19.3426	10.2355	15.3972	11.8149
ttest (vs control RNAi)		0.00328102	0.263769	6.8471e-10
ttest (vs mdt-15 RNAi)				3.00544e-08
ttest (vs hsf-1 RNAi)				1.7116e-09

## Sheet: Fig 7
Fig 7B	hsp-16.1::GFP expression
	N2	N2 + OA	mdt-15(-)	mdt-15(-) + OA
	0.111	0.096	9.665	1.107
	0.09	0.107	5.904	2.419
	0.086	0.142	4.416	2.812
	0.133	0.09	3.298	1.237
	0.069	0.088	9.24	1.395
	0.085	0.148	6.078	4.477
	0.105	0.116	7.045	1.983
	0.095	0.124	4.982	0.819
	0.125	1.163	10.621	3.021
	0.218	0.111	4.903	3.351
	0.106	0.365	2.244	3.416
	0.15	0.13	7.656	3.008
	0.149	0.101	12.399	2.811
	0.149	0.093	5.382	6.236
	0.161	0.139	6.273	4.68
	0.165	0.101	9.775	2.185
	0.172	0.147	4.618	4.451
	0.193	0.145	3.781	3.573
	0.107	0.121	6.098	4.267
	0.16	0.117	7.55	4.05
	0.15	0.137	8.172	1.193
	0.115	0.106	39.363	0.257
	0.155		8.95	3.787
	0.176		4.298	1.083
	0.077		6.09
	0.146		6.144
	0.135		8.76
	0.14
average	0.132964	0.176682	7.915	2.81742
SD	0.0368314	0.227303	6.73175	1.49389
ttest (vs WT)		0.320498	1.16946e-07	8.16221e-13
ttest (vs mdt-15(-))				0.00068154
Fig 7E	mdt-15(tm2182); polyQ paralysis ± OA
	% Q35 at 15°C [115]
	Time	At Risk	Dead	Censored	Percent Mortality(%)	S_hat	Var S_hat	SE(S)	Survival Time
Q35 at 15&#39;C	0	115	0	0	0	1	0	0	0
Q35 at 15&#39;C	3	115	0	0	0	1	0	0	0
Q35 at 15&#39;C	9	115	0	0	0	1	0	0	0
Q35 at 15&#39;C	14	115	6	0	5.22	0.948	0	0.021	0.73
Q35 at 15&#39;C	18	109	40	5	40	0.6	0.002	0.046	6.991
Q35 at 15&#39;C	22	64	27	9	65.31	0.347	0.002	0.045	12.56
Q35 at 15&#39;C	26	28	26	0	97.52	0.025	0	0.017	20.935
Q35 at 15&#39;C	30	2	2	0	100	0	0	0	21.678
	% Q35 with OA at 15°C [120]
	Time	At Risk	Dead	Censored	Percent Mortality(%)	S_hat	Var S_hat	SE(S)	Survival Time
Q35 with OA at 15&#39;C	0	120	0	0	0	1	0	0	0
Q35 with OA at 15&#39;C	3	120	0	0	0	1	0	0	0
Q35 with OA at 15&#39;C	9	120	2	0	1.67	0.983	0	0.012	0.15
Q35 with OA at 15&#39;C	14	118	16	24	15	0.85	0.001	0.033	2.017
Q35 with OA at 15&#39;C	18	78	16	8	32.44	0.676	0.002	0.047	5.155
Q35 with OA at 15&#39;C	22	54	24	0	62.46	0.375	0.003	0.053	11.761
Q35 with OA at 15&#39;C	26	30	18	4	84.99	0.15	0.002	0.04	17.617
Q35 with OA at 15&#39;C	30	8	8	0	100	0	0	0	22.121
	% mdt-15(-); Q35 at 15°C [120]
	Time	At Risk	Dead	Censored	Percent Mortality(%)	S_hat	Var S_hat	SE(S)	Survival Time
mdt-15(-); Q35 at 15&#39;C	0	120	0	0	0	1	0	0	0
mdt-15(-); Q35 at 15&#39;C	2	120	0	0	0	1	0	0	0
mdt-15(-); Q35 at 15&#39;C	6	120	6	11	5	0.95	0	0.02	0.3
mdt-15(-); Q35 at 15&#39;C	12	103	43	1	44.66	0.553	0.002	0.048	5.059
mdt-15(-); Q35 at 15&#39;C	17	59	45	13	86.87	0.131	0.001	0.033	12.235
mdt-15(-); Q35 at 15&#39;C	21	1	1	0	100	0	0	0	14.992
	% mdt-15(-); Q35 with OA at 15°C [120]
	Time	At Risk	Dead	Censored	Percent Mortality(%)	S_hat	Var S_hat	SE(S)	Survival Time
mdt-15(-); Q35 with OA at 15&#39;C	0	120	0	0	0	1	0	0	0
mdt-15(-); Q35 with OA at 15&#39;C	2	120	0	0	0	1	0	0	0
mdt-15(-); Q35 with OA at 15&#39;C	6	120	1	16	0.83	0.992	0	0.008	0.05
mdt-15(-); Q35 with OA at 15&#39;C	12	103	9	0	9.5	0.905	0.001	0.029	1.09
mdt-15(-); Q35 with OA at 15&#39;C	17	94	54	21	61.49	0.385	0.002	0.048	9.928
mdt-15(-); Q35 with OA at 15&#39;C	21	19	19	0	100	0	0	0	18.016
Fig 7F	nhr-49(gk405); Aβ paralysis ± OA
	% Ab at 15°C [120]
	Time	At Risk	Dead	Censored	Percent Mortality(%)	S_hat	Var S_hat	SE(S)	Survival Time
Ab at 15°C	0	120	0	0	0	1	0	0	0
Ab at 15°C	2	120	0	0	0	1	0	0	0
Ab at 15°C	6	120	0	7	0	1	0	0	0
Ab at 15°C	12	113	3	0	2.65	0.973	0	0.015	0.319
Ab at 15°C	16	110	30	0	29.2	0.708	0.002	0.043	4.566
Ab at 15°C	20	80	53	22	76.11	0.239	0.002	0.04	13.947
Ab at 15°C	24	5	4	0	95.22	0.048	0.002	0.043	18.535
Ab at 15°C	28	1	1	0	100	0	0	0	19.873
	% Ab with OA at 15°C [120]
	Time	At Risk	Dead	Censored	Percent Mortality(%)	S_hat	Var S_hat	SE(S)	Survival Time
Ab with OA at 15°C	0	120	0	0	0	1	0	0	0
Ab with OA at 15°C	2	120	0	0	0	1	0	0	0
Ab with OA at 15°C	6	120	0	6	0	1	0	0	0
Ab with OA at 15°C	12	114	2	0	1.75	0.982	0	0.012	0.211
Ab with OA at 15°C	16	112	18	0	17.54	0.825	0.001	0.036	2.737
Ab with OA at 15°C	20	94	49	28	60.53	0.395	0.002	0.046	11.333
Ab with OA at 15°C	24	17	17	0	100	0	0	0	20.807
	% nhr-49(-); Ab at 15°C [120]
	Time	At Risk	Dead	Censored	Percent Mortality(%)	S_hat	Var S_hat	SE(S)	Survival Time
nhr-49(-); Ab at 25°C	0	120	0	0	0	1	0	0	0
nhr-49(-); Ab at 25°C	2	120	0	0	0	1	0	0	0
nhr-49(-); Ab at 25°C	6	120	1	5	0.83	0.992	0	0.008	0.05
nhr-49(-); Ab at 25°C	12	114	34	0	30.41	0.696	0.002	0.043	3.599
nhr-49(-); Ab at 25°C	16	80	64	7	86.08	0.139	0.001	0.032	12.507
nhr-49(-); Ab at 25°C	20	9	9	0	100	0	0	0	15.29
	% nhr-49(-); Ab with OA at 15°C [120]
	Time	At Risk	Dead	Censored	Percent Mortality(%)	S_hat	Var S_hat	SE(S)	Survival Time
nhr-49(-); Ab with OA at 15°C	0	120	0	0	0	1	0	0	0
nhr-49(-); Ab with OA at 15°C	2	120	0	0	0	1	0	0	0
nhr-49(-); Ab with OA at 15°C	6	120	1	9	0.83	0.992	0	0.008	0.05
nhr-49(-); Ab with OA at 15°C	12	110	15	0	14.36	0.856	0.001	0.033	1.673
nhr-49(-); Ab with OA at 15°C	16	95	19	17	31.48	0.685	0.002	0.044	4.413
nhr-49(-); Ab with OA at 15°C	20	59	50	7	89.55	0.105	0.001	0.033	16.026
nhr-49(-); Ab with OA at 15°C	24	2	2	0	100	0	0	0	18.534
Fig 7G	mdt-15(tm2182) lifespan ± OA
	%N2 at 15°C [90]
	Time	At Risk	Dead	Censored	Percent Mortality(%)	S_hat	Var S_hat	SE(S)	Survival Time
N2 at 15°C	0	90	0	0	0	1	0	0	0
N2 at 15°C	2	90	0	0	0	1	0	0	0
N2 at 15°C	6	90	0	20	0	1	0	0	0
N2 at 15°C	10	70	0	2	0	1	0	0	0
N2 at 15°C	14	68	1	0	1.47	0.985	0	0.015	0.206
N2 at 15°C	18	67	0	7	1.47	0.985	0	0.015	0.206
N2 at 15°C	24	60	19	0	32.67	0.673	0.004	0.06	7.694
N2 at 15°C	30	41	17	9	60.59	0.394	0.004	0.063	16.069
N2 at 15°C	35	15	6	0	76.35	0.236	0.004	0.062	21.587
N2 at 15°C	40	9	9	0	100	0	0	0	31.046
	%N2 with OA at 15°C [120]
	Time	At Risk	Dead	Censored	Percent Mortality(%)	S_hat	Var S_hat	SE(S)	Survival Time
N2 with OA at 15°C	0	120	0	0	0	1	0	0	0
N2 with OA at 15°C	2	120	0	0	0	1	0	0	0
N2 with OA at 15°C	6	120	0	27	0	1	0	0	0
N2 with OA at 15°C	10	93	1	13	1.08	0.989	0	0.011	0.108
N2 with OA at 15°C	14	79	1	0	2.33	0.977	0	0.016	0.283
N2 with OA at 15°C	18	78	2	15	4.83	0.952	0.001	0.024	0.734
N2 with OA at 15°C	24	61	14	3	26.67	0.733	0.003	0.054	5.976
N2 with OA at 15°C	30	44	30	0	76.67	0.233	0.003	0.054	20.974
N2 with OA at 15°C	35	14	8	0	90	0.1	0.001	0.039	25.64
N2 with OA at 15°C	40	6	6	0	100	0	0	0	29.64
	%mdt-15(tm2182) at 15°C [120]
	Time	At Risk	Dead	Censored	Percent Mortality(%)	S_hat	Var S_hat	SE(S)	Survival Time
mdt-15(tm2182) at 15°C	0	120	0	0	0	1	0	0	0
mdt-15(tm2182) at 15°C	2	120	0	0	0	1	0	0	0
mdt-15(tm2182) at 15°C	6	120	2	8	1.67	0.983	0	0.012	0.1
mdt-15(tm2182) at 15°C	8	110	1	0	2.56	0.974	0	0.015	0.172
mdt-15(tm2182) at 15°C	12	109	30	0	29.38	0.706	0.002	0.043	3.39
mdt-15(tm2182) at 15°C	16	79	55	5	78.55	0.215	0.002	0.039	11.256
mdt-15(tm2182) at 15°C	22	19	19	0	100	0	0	0	15.976
	%mdt-15(tm2182) with OA at 15°C [120]
	Time	At Risk	Dead	Censored	Percent Mortality(%)	S_hat	Var S_hat	SE(S)	Survival Time
mdt-15(tm2182) with OA at 15°C	0	120	0	0	0	1	0	0	0
mdt-15(tm2182) with OA at 15°C	2	120	0	0	0	1	0	0	0
mdt-15(tm2182) with OA at 15°C	5	120	0	7	0	1	0	0	0
mdt-15(tm2182) with OA at 15°C	9	113	0	11	0	1	0	0	0
mdt-15(tm2182) with OA at 15°C	13	102	6	0	5.88	0.941	0.001	0.023	0.765
mdt-15(tm2182) with OA at 15°C	17	96	20	26	25.49	0.745	0.002	0.043	4.098
mdt-15(tm2182) with OA at 15°C	23	50	35	1	77.65	0.224	0.002	0.05	16.094
mdt-15(tm2182) with OA at 15°C	29	14	14	0	100	0	0	0	22.576

## Sheet: S1 Fig
S1E Fig	eft-3p::TIR1::mRuby lifespan
	% eft-3p::TIR1 control 25°C [120]
	Time	At Risk	Dead	Censored	Percent Mortality(%)	S_hat	Var S_hat	SE(S)	Survival Time
eft-3p::TIR1 control 25C	0	120	0	0	0	1	0	0	0
eft-3p::TIR1 control 25C	2	120	0	0	0	1	0	0	0
eft-3p::TIR1 control 25C	4	120	0	4	0	1	0	0	0
eft-3p::TIR1 control 25C	6	116	3	4	2.59	0.974	0	0.015	0.155
eft-3p::TIR1 control 25C	8	109	19	0	19.57	0.804	0.001	0.037	1.514
eft-3p::TIR1 control 25C	10	90	32	2	48.17	0.518	0.002	0.047	4.373
eft-3p::TIR1 control 25C	12	56	33	0	78.71	0.213	0.002	0.039	8.039
eft-3p::TIR1 control 25C	14	23	19	0	96.3	0.037	0	0.018	10.501
eft-3p::TIR1 control 25C	16	4	4	0	100	0	0	0	11.093
	% eft-3p::TIR1 control 15°C [120]
	Time	At Risk	Dead	Censored	Percent Mortality(%)	S_hat	Var S_hat	SE(S)	Survival Time
eft-3p::TIR1 control 15C	0	120	0	0	0	1	0	0	0
eft-3p::TIR1 control 15C	2	120	0	0	0	1	0	0	0
eft-3p::TIR1 control 15C	6	120	0	6	0	1	0	0	0
eft-3p::TIR1 control 15C	10	114	0	1	0	1	0	0	0
eft-3p::TIR1 control 15C	14	113	0	4	0	1	0	0	0
eft-3p::TIR1 control 15C	18	109	6	13	5.5	0.945	0	0.022	0.991
eft-3p::TIR1 control 15C	22	90	22	3	28.6	0.714	0.002	0.046	6.073
eft-3p::TIR1 control 15C	26	65	44	1	76.93	0.231	0.002	0.044	18.638
eft-3p::TIR1 control 15C	30	20	19	0	98.85	0.012	0	0.011	25.212
eft-3p::TIR1 control 15C	34	1	1	0	100	0	0	0	25.604
	% eft-3p::TIR1 auxin 25°C [120]
	Time	At Risk	Dead	Censored	Percent Mortality(%)	S_hat	Var S_hat	SE(S)	Survival Time
eft-3p::TIR1 auxin 25C	0	120	0	0	0	1	0	0	0
eft-3p::TIR1 auxin 25C	2	120	0	0	0	1	0	0	0
eft-3p::TIR1 auxin 25C	4	120	0	2	0	1	0	0	0
eft-3p::TIR1 auxin 25C	6	118	6	1	5.08	0.949	0	0.02	0.305
eft-3p::TIR1 auxin 25C	8	111	5	2	9.36	0.906	0.001	0.027	0.647
eft-3p::TIR1 auxin 25C	10	104	14	0	21.56	0.784	0.001	0.038	1.867
eft-3p::TIR1 auxin 25C	12	90	43	0	59.04	0.41	0.002	0.046	6.364
eft-3p::TIR1 auxin 25C	14	47	33	0	87.8	0.122	0.001	0.031	10.391
eft-3p::TIR1 auxin 25C	16	14	12	0	98.26	0.017	0	0.012	12.064
eft-3p::TIR1 auxin 25C	18	2	2	0	100	0	0	0	12.378
	% eft-3p::TIR1 auxin 15°C [120]
	Time	At Risk	Dead	Censored	Percent Mortality(%)	S_hat	Var S_hat	SE(S)	Survival Time
eft-3p::TIR1 auxin 15C	0	120	0	0	0	1	0	0	0
eft-3p::TIR1 auxin 15C	2	120	0	0	0	1	0	0	0
eft-3p::TIR1 auxin 15C	6	120	0	3	0	1	0	0	0
eft-3p::TIR1 auxin 15C	10	117	0	2	0	1	0	0	0
eft-3p::TIR1 auxin 15C	14	115	0	3	0	1	0	0	0
eft-3p::TIR1 auxin 15C	18	112	3	9	2.68	0.973	0	0.015	0.482
eft-3p::TIR1 auxin 15C	22	100	3	8	5.6	0.944	0	0.022	1.124
eft-3p::TIR1 auxin 15C	26	89	22	7	28.93	0.711	0.002	0.046	7.192
eft-3p::TIR1 auxin 15C	30	60	44	2	81.05	0.19	0.002	0.042	22.826
eft-3p::TIR1 auxin 15C	34	14	11	0	95.94	0.041	0.001	0.023	27.889
eft-3p::TIR1 auxin 15C	38	3	3	0	100	0	0	0	29.432
S1F Fig	Relative body area
	WT 25°C	WT 15°C	mdt-15(-) 25°C	mdt-15(-) 15°C
	177805	176616	119765	102931
	181141	128256	141528	114431
	179118	150682	139426	108304
	180427	155722	116715	94421
	183928	177699	162240	115681
	194368	155435	159404	104448
	188099	157291	133407	102223
	177071	173902	127638	115833
	175864	167550	138499	106912
	147682	152381	144125	99819
	156780	168591	135457	99117
	166183	134084	144594	106576
	125454	154572	153131	124113
	168071	167132	140538	117079
	178522	160326	148918	113437
	181030	169373	146914	116023
	160404	165793	132886	105998
	190025	202213	135454	130150
	134633	173153	136114	138541
	176926	167807	118289	114970
	141735	192978	136998	101719
	156861	168685	122534	123199
	165361	172443	131642	119345
	191961	162327	135445	124652
average	169977	164792	137569	112497
SD	18313.3	15844.2	11801.6	10774.4
ttest (vs N2 25°C)		0.299692	3.38382e-09	2.56955e-17
ttest (vs N2 15°C)				1.85608e-17
ttest (vs mdt-15(-) 25°C)				8.60831e-10
S1G Fig	% Hatching
	25°C	16°C
	20.84	0.34
	32.72	1.83
	23.67	0.39
average	25.7433	0.853333
SD	6.20545	0.846188
ttest		0.00233424
S1H Fig	Number of progeny
	WT 25°C	WT 15°C	mdt-15(-) 25°C	mdt-15(-) 15°C
	154.667	239.4	0.0434783	0.444444
	241	294.833	5.90909	4.73333
	147.667	307.6	0	0.75
	171	293.769	0.192308	2.21739
	120.579		0.233333
average	166.982	283.901	1.27564	2.03629
SD	45.2018	30.3253	2.59202	1.95749
ttest (vs N2 25°C)		0.00311718	3.70664e-05	0.000178838
ttest (vs N2 15°C)				1.5828e-06
ttest (vs mdt-15(-) 25°C)				0.642944

## Sheet: S3 Fig
S3G Fig	Expression (FPKM)
	fat-1					fat-2					fat-3
	WT 25°C	WT 15°C	mdt-15(-) 25°C	mdt-15(-) 15°C		WT 25°C	WT 15°C	mdt-15(-) 25°C	mdt-15(-) 15°C		WT 25°C	WT 15°C	mdt-15(-) 25°C	mdt-15(-) 15°C
	144.143	125.139	88.0636	122.97		208.387	111.313	97.3013	105.317		113.656	92.8779	80.0281	145.1
	361.344	237.579	235.892	55.5451		549.566	295.349	417.207	46.8276		162.263	123.591	127.387	91.4239
	101.235	129.218	110.798	84.3448		124.18	146.619	168.865	73.3293		76.118	104.085	181.057	123.625
average	202.241	163.979	144.918	87.6198		294.044	184.427	227.791	75.1579		117.346	106.851	129.49	120.05
SD	139.448	63.7722	79.6019	33.8314		225.258	97.6695	167.896	29.2874		43.1907	15.5424	50.547	27.016
ttest (vs N2 25°C)		0.687877	0.56982	0.238698			0.4825	0.70386	0.170439			0.712323	0.767532	0.93117
ttest (vs mdt-15(-) 25°C)				0.315173					0.195803					0.789575
ttest (vs N2 15°C)				0.14089					0.137017					0.503944
	fat-4					fat-5					fat-6					fat-7
	WT 25°C	WT 15°C	mdt-15(-) 25°C	mdt-15(-) 15°C		WT 25°C	WT 15°C	mdt-15(-) 25°C	mdt-15(-) 15°C		WT 25°C	WT 15°C	mdt-15(-) 25°C	mdt-15(-) 15°C		WT 25°C	WT 15°C	mdt-15(-) 25°C	mdt-15(-) 15°C
	64.7337	69.7519	50.4204	97.388		31.5962	37.5342	17.6786	0.193857		94.5507	66.1362	16.9378	48.367		3.05143	74.0491	0.042383	0
	121.892	107.447	180.982	49.5366		53.4866	43.4231	12.8736	0.425253		279.756	190.088	122.339	24.3345		7.91157	185.636	0	0.121047
	43.6596	72.3865	82.9812	78.9885		36.0204	43.1958	10.9852	0.237661		65.4182	115.398	50.8033	38.0123		7.19552	164.392	0	0
average	76.7617	83.1953	104.794	75.3044		40.3677	41.3844	13.8458	0.28559		146.575	123.874	63.3601	36.9046		6.05284	141.359	0.0141277	0.040349
SD	40.4793	21.0442	67.959	24.1375		11.5746	3.33625	3.45098	0.122918		116.254	62.4092	53.8109	12.0545		2.62384	59.252	0.0244698	0.0698865
ttest (vs N2 25°C)		0.819054	0.572523	0.959857			0.890846	0.0190488	0.00388817			0.78055	0.323482	0.179436			0.0167984	0.0163178	0.0165724
ttest (vs mdt-15(-) 25°C)				0.517876					0.0024411					0.452725					0.572805
ttest (vs N2 15°C)				0.691495					2.86064e-05					0.0768311					0.0144819

## Sheet: S4 Fig
S4A Fig	Relative mRNA levels
	N2 15°C	nhr-49(-) 15°C
	1	0.00252302
	1	0.0012342
	1	0.00123929
	1	0.000650966
average	1	0.00141187
SD	0	0.000790563
ttest		2.5967e-19
S4C Fig	Relative Oil red O intensity
	N2 25°C	N2 15°C	nhr-49(-) 25°C	nhr-49(-) 15°C
	0.114323	0.191687	0.367389	0.216783
	0.175927	0.153715	0.180144	0.231756
	0.192688	0.179325	0.254497	0.194105
	0.20367	0.136842	0.156466	0.308447
	0.201185	0.237671	0.219436	0.244921
	0.139719	0.28016	0.256374	0.32965
	0.135518	0.270281	0.144136	0.266045
	0.148098	0.250632	0.103678	0.261595
	0.0930851	0.251233	0.09412	0.216069
	0.271925	0.217596	0.376905	0.352647
	0.227624	0.247462	0.29607	0.34261
	0.338695	0.175642	0.390432	0.341655
	0.19934	0.37235	0.35869	0.330355
	0.243609	0.32644	0.233773	0.291665
	0.322046	0.192303	0.34835	0.312037
	0.248857	0.184111	0.452398	0.317732
	0.264792	0.159013	0.327633	0.379972
	0.173811	0.152297	0.214149	0.377958
	0.367618	0.256139	0.25371	0.332614
	0.256094	0.215802	0.216652	0.371965
	0.318363	0.110426	0.298286	0.494054
	0.258441	0.229814	0.136717	0.349241
	0.218305	0.228001	0.140585	0.366767
	0.21087	0.126472	0.247527	0.286443
	0.223221	0.117624	0.214633	0.479049
	0.184604	0.243995	0.182399	0.427233
	0.240642	0.288331	0.170978	0.307655
	0.278828	0.214009	0.346598	0.609285
	0.271428	0.202975	0.299661	0.439523
	0.242037	0.145013	0.319306
average	0.225512	0.211912	0.25339	0.337236
SD	0.0654563	0.0620663	0.0928262	0.0908069
ttest (vs N2 25°C)		0.412297	0.184083	1.18516e-06
ttest (vs nhr-49(-) 25°C)				0.000894556
ttest (vs N2 15°C)				6.56388e-08
S4D Fig	skn-1(zj15) lifespan
	% N2 25°C [125]
	Time	At Risk	Dead	Censored	Percent Mortality(%)	S_hat	Var S_hat	SE(S)	Survival Time
N2 25C	0	125	0	0	0	1	0	0	0
N2 25C	2	125	0	0	0	1	0	0	0
N2 25C	4	125	0	4	0	1	0	0	0
N2 25C	6	121	2	2	1.65	0.983	0	0.012	0.099
N2 25C	8	117	7	0	7.54	0.925	0.001	0.024	0.57
N2 25C	10	110	35	3	36.96	0.63	0.002	0.044	3.512
N2 25C	12	72	58	0	87.74	0.123	0.001	0.031	9.606
N2 25C	14	14	12	0	98.25	0.018	0	0.012	11.077
N2 25C	16	2	2	0	100	0	0	0	11.357
	% skn-1(zj15) 25°C [125]
	Time	At Risk	Dead	Censored	Percent Mortality(%)	S_hat	Var S_hat	SE(S)	Survival Time
skn-1(zj15) 25C	0	125	0	0	0	1	0	0	0
skn-1(zj15) 25C	2	125	0	0	0	1	0	0	0
skn-1(zj15) 25C	4	125	0	2	0	1	0	0	0
skn-1(zj15) 25C	6	123	9	3	7.32	0.927	0.001	0.023	0.439
skn-1(zj15) 25C	8	111	9	0	14.83	0.852	0.001	0.032	1.04
skn-1(zj15) 25C	10	102	24	3	34.87	0.651	0.002	0.043	3.044
skn-1(zj15) 25C	12	75	51	0	79.16	0.208	0.001	0.038	8.359
skn-1(zj15) 25C	14	24	17	0	93.92	0.061	0	0.022	10.425
skn-1(zj15) 25C	16	7	6	0	99.13	0.009	0	0.009	11.259
skn-1(zj15) 25C	18	1	1	0	100	0	0	0	11.415
	% N2 15°C [125]
	Time	At Risk	Dead	Censored	Percent Mortality(%)	S_hat	Var S_hat	SE(S)	Survival Time
N2 15C	0	125	0	0	0	1	0	0	0
N2 15C	2	125	0	0	0	1	0	0	0
N2 15C	6	125	0	0	0	1	0	0	0
N2 15C	10	125	2	15	1.6	0.984	0	0.011	0.16
N2 15C	14	108	7	2	7.98	0.92	0.001	0.026	1.053
N2 15C	17	99	20	2	26.57	0.734	0.002	0.042	4.213
N2 15C	21	77	22	1	47.55	0.525	0.002	0.048	8.619
N2 15C	25	54	11	0	58.23	0.418	0.002	0.048	11.29
N2 15C	29	43	30	0	87.37	0.126	0.001	0.033	19.741
N2 15C	33	13	8	0	95.14	0.049	0	0.021	22.305
N2 15C	37	5	5	0	100	0	0	0	24.102
	% skn-1(zj15) 15°C [125]
	Time	At Risk	Dead	Censored	Percent Mortality(%)	S_hat	Var S_hat	SE(S)	Survival Time
skn-1(zj15) 15C	0	125	0	0	0	1	0	0	0
skn-1(zj15) 15C	2	125	0	0	0	1	0	0	0
skn-1(zj15) 15C	6	125	0	9	0	1	0	0	0
skn-1(zj15) 15C	10	116	0	20	0	1	0	0	0
skn-1(zj15) 15C	14	96	9	1	9.38	0.906	0.001	0.03	1.313
skn-1(zj15) 15C	17	86	27	0	37.83	0.622	0.002	0.05	6.149
skn-1(zj15) 15C	21	59	26	1	65.23	0.348	0.002	0.049	11.903
skn-1(zj15) 15C	25	32	21	0	88.05	0.12	0.001	0.034	17.608
skn-1(zj15) 15C	29	11	9	0	97.83	0.022	0	0.015	20.445
skn-1(zj15) 15C	33	2	2	0	100	0	0	0	21.162
S4E Fig	sbp-1 RNAi lifespan
	% Control RNAi at 15°C [120]
	Time	At Risk	Dead	Censored	Percent Mortality(%)	S_hat	Var S_hat	SE(S)	Survival Time
Control RNAi at 15'C	0	120	0	0	0	1	0	0	0
Control RNAi at 15'C	2	120	0	0	0	1	0	0	0
Control RNAi at 15'C	4	120	0	0	0	1	0	0	0
Control RNAi at 15'C	6	120	0	2	0	1	0	0	0
Control RNAi at 15'C	8	118	0	3	0	1	0	0	0
Control RNAi at 15'C	11	115	0	24	0	1	0	0	0
Control RNAi at 15'C	13	91	1	1	1.1	0.989	0	0.011	0.143
Control RNAi at 15'C	16	89	1	2	2.21	0.978	0	0.015	0.321
Control RNAi at 15'C	18	86	5	3	7.9	0.921	0.001	0.029	1.344
Control RNAi at 15'C	20	78	4	0	12.62	0.874	0.001	0.036	2.289
Control RNAi at 15'C	22	74	17	0	32.69	0.673	0.003	0.051	6.705
Control RNAi at 15'C	24	57	26	1	63.39	0.366	0.003	0.052	14.073
Control RNAi at 15'C	26	30	21	0	89.02	0.11	0.001	0.034	20.736
Control RNAi at 15'C	29	9	6	0	96.34	0.037	0	0.021	22.859
Control RNAi at 15'C	32	3	2	0	98.78	0.012	0	0.012	23.64
Control RNAi at 15'C	35	1	1	0	100	0	0	0	24.067
	% sbp-1 RNAi at 15°C [120]
sbp-1 RNAi at 15'C	Time	At Risk	Dead	Censored	Percent Mortality(%)	S_hat	Var S_hat	SE(S)	Survival Time
sbp-1 RNAi at 15'C	0	120	0	0	0	1	0	0	0
sbp-1 RNAi at 15'C	2	120	0	0	0	1	0	0	0
sbp-1 RNAi at 15'C	4	120	0	0	0	1	0	0	0
sbp-1 RNAi at 15'C	6	120	1	1	0.83	0.992	0	0.008	0.05
sbp-1 RNAi at 15'C	8	118	1	2	1.67	0.983	0	0.012	0.117
sbp-1 RNAi at 15'C	11	115	0	4	1.67	0.983	0	0.012	0.117
sbp-1 RNAi at 15'C	13	111	0	6	1.67	0.983	0	0.012	0.117
sbp-1 RNAi at 15'C	16	105	4	0	5.42	0.946	0	0.022	0.717
sbp-1 RNAi at 15'C	18	101	10	2	14.78	0.852	0.001	0.034	2.402
sbp-1 RNAi at 15'C	20	89	16	0	30.1	0.699	0.002	0.045	5.466
sbp-1 RNAi at 15'C	22	73	33	0	61.7	0.383	0.002	0.047	12.417
sbp-1 RNAi at 15'C	24	40	19	0	79.89	0.201	0.002	0.039	16.784
sbp-1 RNAi at 15'C	26	21	10	0	89.47	0.105	0.001	0.03	19.273
sbp-1 RNAi at 15'C	29	11	3	0	92.34	0.077	0.001	0.026	20.106
sbp-1 RNAi at 15'C	32	8	4	0	96.17	0.038	0	0.019	21.332
sbp-1 RNAi at 15'C	35	4	3	0	99.04	0.01	0	0.01	22.337
sbp-1 RNAi at 15'C	38	1	1	0	100	0	0	0	22.701
	% Control RNAi at 25°C [120]
Control RNAi at 25'C	Time	At Risk	Dead	Censored	Percent Mortality(%)	S_hat	Var S_hat	SE(S)	Survival Time
Control RNAi at 25'C	0	120	0	0	0	1	0	0	0
Control RNAi at 25'C	2	120	0	0	0	1	0	0	0
Control RNAi at 25'C	3	120	0	0	0	1	0	0	0
Control RNAi at 25'C	4	120	0	0	0	1	0	0	0
Control RNAi at 25'C	5	120	0	1	0	1	0	0	0
Control RNAi at 25'C	6	119	0	1	0	1	0	0	0
Control RNAi at 25'C	8	118	4	19	3.39	0.966	0	0.017	0.271
Control RNAi at 25'C	11	95	10	2	13.56	0.864	0.001	0.034	1.39
Control RNAi at 25'C	13	83	18	6	32.31	0.677	0.002	0.047	3.827
Control RNAi at 25'C	16	59	36	4	73.61	0.264	0.002	0.047	10.436
Control RNAi at 25'C	18	19	16	2	95.83	0.042	0.001	0.023	14.436
Control RNAi at 25'C	20	1	1	0	100	0	0	0	15.269
	% sbp-1 RNAi at 25°C [120]
sbp-1 RNAi at 25'C	Time	At Risk	Dead	Censored	Percent Mortality(%)	S_hat	Var S_hat	SE(S)	Survival Time
sbp-1 RNAi at 25'C	0	120	0	0	0	1	0	0	0
sbp-1 RNAi at 25'C	2	120	0	0	0	1	0	0	0
sbp-1 RNAi at 25'C	3	120	0	1	0	1	0	0	0
sbp-1 RNAi at 25'C	4	119	0	0	0	1	0	0	0
sbp-1 RNAi at 25'C	5	119	0	3	0	1	0	0	0
sbp-1 RNAi at 25'C	6	116	0	0	0	1	0	0	0
sbp-1 RNAi at 25'C	8	116	9	0	7.76	0.922	0.001	0.025	0.621
sbp-1 RNAi at 25'C	11	107	26	1	30.17	0.698	0.002	0.043	3.086
sbp-1 RNAi at 25'C	13	80	36	5	61.59	0.384	0.002	0.045	7.171
sbp-1 RNAi at 25'C	16	39	38	0	99.02	0.01	0	0.01	13.158
sbp-1 RNAi at 25'C	18	1	1	0	100	0	0	0	13.336

[truncated: 2 more sheets: S5 Fig, S6 Fig]
