# Supplementary material for: MDT-15/MED15 permits longevity at low temperature via enhancing lipidostasis and proteostasis
Source: PLoS Biol. 2019 Aug 13;17(8):e3000415. doi: 10.1371/journal.pbio.3000415 (PMC6692015; doi:10.1371/journal.pbio.3000415)
Supplement: S2 Data — MDT-15, Mediator 15. (XLSX) [file pbio.3000415.s016.xlsx]

## Sheet: MDT-15 dependent Up at 15°C
Genes that were up-regulated at 15°C in an MDT-15-dependent manner
	Gene name	Ensembl_gene_id	Description	Fold Change (log2) wild-type at 15°C vs wild-type at 25°C	p value	Fold Change (log2) mdt-15(-) at 15°C vs wild-type at 15°C	p value	MDT-15 dependency (fold change at 15°C - fold change by mdt-15(-))
1	fat-7	WBGene00001399	Delta(9)-fatty-acid desaturase	4.37375	6.6253e-07	-9.79495	1.61416e-07	14.1687
2	acdh-2	WBGene00015894	Acyl CoA DeHydrogenase	2.43226	1.75257e-05	-7.31894	1.41924e-07	9.75121
3	clec-190	WBGene00010953	C-type LECtin	2.96603	2.03544e-05	-5.67616	2.50395e-06	8.64219
4	lys-10	WBGene00003099	LYSozyme	3.05825	2.84187e-06	-5.41876	3.91199e-07	8.47701
5	nspe-1	WBGene00012591	Nematode Specific Peptide family, group E	1.3873	0.0296084	-6.68431	5.43434e-05	8.07161
6	Y38H6C.19	WBGene00012631	An ortholog of human VMO1 (vitelline membrane outer layer 1)	2.53401	0.000445897	-5.05531	1.41479e-05	7.58932
7	R09H10.7	WBGene00011184	Uncharacterized protein	2.8051	0.0176136	-4.03029	0.00513861	6.83539
8	C09B8.4	WBGene00015623	An ortholog of human TMEM53 (transmembrane protein 53)	2.21675	2.76285e-05	-4.48151	5.4743e-07	6.69826
9	nspe-2	WBGene00012604	Nematode Specific Peptide family, group E	1.98367	0.00815005	-4.2825	0.000259398	6.26618
10	H37A05.2	WBGene00010426	Uncharacterized protein	2.48868	3.75398e-05	-3.58875	7.34429e-06	6.07743
11	C08B6.11	WBGene00007431	Uncharacterized protein	1.99475	0.0485166	-3.48829	0.00588517	5.48305
12	acs-2	WBGene00009221	Fatty Acid CoA Synthetase family	0.878474	0.0311834	-4.3319	5.76193e-06	5.21037
13	clec-3	WBGene00016577	C-type LECtin	1.81175	0.00093965	-3.20051	5.22018e-05	5.01226
14	C55A1.6	WBGene00008323	Uncharacterized protein	3.01186	0.00166631	-1.86711	0.0111289	4.87898
15	dhs-25	WBGene00000988	DeHydrogenases, Short chain	0.876061	0.00803898	-3.30025	1.79378e-07	4.17631
16	ZK218.1	WBGene00013935	Uncharacterized protein	1.44117	0.0372635	-2.62705	0.00335464	4.06822
17	K07H8.7	WBGene00019507	Uncharacterized protein	2.28728	0.000126269	-1.70465	0.000614174	3.99193
18	dop-4	WBGene00016872	Dopamine receptor 4	1.3845	0.024578	-2.4631	0.00216594	3.8476
19	srsx-34	WBGene00016093	Serpentine Receptor, class SX	1.80109	0.000951005	-1.96701	0.000551281	3.7681
20	ZK742.3	WBGene00022813	Predicted to have FMN binding activity and oxidoreductase activity	1.26713	0.0023154	-2.25792	5.36578e-05	3.52505
21	C52A10.3	WBGene00016864	Uncharacterized protein	1.9044	0.00239388	-1.56997	0.00525799	3.47437
22	F32D8.12	WBGene00009334	An ortholog of human LDHD (lactate dehydrogenase D)	1.24758	0.00760004	-2.213	0.000227979	3.46058
23	ile-1	WBGene00002070	ERGIC-53-like protein	1.74013	0.0312962	-1.69671	0.0334612	3.43684
24	T04D3.8	WBGene00011435	Uncharacterized protein	1.87072	0.0103537	-1.54474	0.0215826	3.41546
25	mec-19	WBGene00008216	MEChanosensory abnormality	1.59059	0.00194756	-1.78323	0.000987173	3.37382
26	ZC21.10	WBGene00044443	Uncharacterized protein	2.27058	0.000314084	-0.907722	0.0290403	3.1783
27	thn-1	WBGene00009213	THaumatiN family	1.16404	0.0418053	-2.00962	0.00291815	3.17366
28	lys-5	WBGene00003094	LYSozyme	1.32922	0.00468471	-1.75807	0.000863461	3.0873
29	F25D1.5	WBGene00009110	An ortholog of human HSD17B14 (hydroxysteroid 17-beta dehydrogenase 14)	0.785698	0.0132735	-2.23795	1.49863e-05	3.02365
30	F09F7.4	WBGene00017301	An ortholog of human HIBCH (3-hydroxyisobutyryl-CoA hydrolase)	0.778446	0.00614685	-2.10696	1.94039e-06	2.88541
31	M117.6	WBGene00044253	Uncharacterized protein	1.1899	0.0433889	-1.68535	0.00790024	2.87525
32	lys-6	WBGene00003095	LYSozyme	0.697774	0.00881093	-2.1112	2.53545e-06	2.80898
33	fbxa-143	WBGene00044661	F-box A protein	1.7671	0.00220619	-1.00492	0.0267996	2.77202
34	F41C3.2	WBGene00018268	An ortholog of members of the human SLC (Solute carriers) family	1.39914	0.00792391	-1.33377	0.00946734	2.73291
35	pgp-14	WBGene00004008	P-GlycoProtein related	1.71855	0.00245619	-0.926751	0.036981	2.6453
36	poml-2	WBGene00017089	PON (Paraoxonase) and MEC-6 Like	1.28279	0.00190106	-1.32455	0.00139512	2.60733
37	Y116A8C.27	WBGene00013804	An ortholog of human ATPAF2 (ATP synthase mitochondrial F1 complex assembly factor 2)	1.35622	0.0154193	-1.18243	0.026917	2.53865
38	ins-34	WBGene00002117	INSulin related	1.12981	0.0477145	-1.39571	0.0204433	2.52552
39	lys-4	WBGene00003093	LYSozyme	1.47009	0.00189011	-1.01672	0.0161817	2.4868
40	C25E10.4	WBGene00016094	An ortholog of human MFSD8 (major facilitator superfamily domain containing 8)	1.3648	0.00135715	-1.0405	0.00631057	2.4053
41	T28C12.2	WBGene00020889	An ortholog of human MFSD8 (major facilitator superfamily domain containing 8)	1.33749	0.00946255	-1.06494	0.0237232	2.40243
42	nspc-18	WBGene00008358	Nematode Specific Peptide family, group C	1.57333	0.000424232	-0.787526	0.0205769	2.36085
43	T16G1.4	WBGene00011798	Uncharacterized protein	1.38879	0.00215479	-0.911351	0.0162364	2.30014
44	clec-97	WBGene00013931	C-type LECtin	0.903554	0.0039349	-1.38856	0.000217634	2.29211
45	F53F1.6	WBGene00009984	Uncharacterized protein	1.17102	0.00824123	-1.09484	0.0111033	2.26586
46	ZK822.5	WBGene00014092	An ortholog of human SLC5A12 (solute carrier family 5 member 12)	0.745878	0.033424	-1.49728	0.000693107	2.24316
47	gst-35	WBGene00001783	Glutathione S-Transferase	0.960289	0.00840817	-1.17202	0.00251395	2.13231
48	hex-5	WBGene00013497	HEXosaminidase	1.01518	0.0422258	-1.05878	0.0345282	2.07396
49	W04E12.2	WBGene00012247	Uncharacterized protein	1.28004	0.00187269	-0.726058	0.0287386	2.00609
50	kin-33	WBGene00017083	Protein KINase	0.877663	0.027942	-1.08579	0.0102016	1.96346
51	F33E2.4	WBGene00009360	Uncharacterized protein	0.974453	0.0367279	-0.980243	0.0352066	1.9547
52	cpar-1	WBGene00010036	Histone H3-like centromeric protein cpar-1	0.810085	0.00382862	-1.12907	0.000422384	1.93915
53	Y45G12B.3	WBGene00021564	An ortholog of human L2HGDH (L-2-hydroxyglutarate dehydrogenase)	1.1156	0.00791853	-0.7766	0.0396835	1.8922
54	C18D11.3	WBGene00007681	Uncharacterized protein	0.773435	0.00659312	-1.07286	0.000805717	1.84629
55	cth-1	WBGene00009048	CystaTHionine gamma lyase	1.22351	0.000250112	-0.612699	0.0178918	1.83621
56	F58A4.2	WBGene00010227	Uncharacterized protein	1.07303	7.77391e-05	-0.748045	0.00108842	1.82107
57	eif-3.I	WBGene00001232	Eukaryotic translation initiation factor 3 subunit I	1.11749	0.000785895	-0.677476	0.0178158	1.79496
58	dhs-12	WBGene00000975	DeHydrogenases, Short chain	0.770005	0.00648568	-1.00077	0.00127132	1.77078
59	T14B4.8	WBGene00020502	Involved in embryo development and lipid storage	0.886783	0.0175683	-0.869387	0.0185197	1.75617
60	T10C6.10	WBGene00011691	A protein containing an F-box	0.860936	0.0179503	-0.879716	0.0164416	1.74065
61	ceh-40	WBGene00000461	Homeobox protein	0.635158	0.0353829	-1.09623	0.00193141	1.73138
62	Y87G2A.2	WBGene00013594	An ortholog of human ACOT8 (acyl-CoA thioesterase 8)	0.764241	0.0180825	-0.967071	0.00534085	1.73131
63	cisd-3.1	WBGene00010909	An ortholog of human CISD3 (CDGSH iron sulfur domain 3)	0.711603	0.0314274	-0.932554	0.00872531	1.64416
64	ZK686.1	WBGene00022791	Involved in hermaphrodite genitalia development	0.792116	0.0223555	-0.815637	0.0200621	1.60775
65	T28A8.8	WBGene00194852	Uncharacterized protein	0.834002	0.00891695	-0.713925	0.0187309	1.54793
66	zhp-3	WBGene00006976	Zip (Yeast meiotic zipper) Homologous Protein	0.690028	0.00414896	-0.833514	0.00122285	1.52354
67	F55A3.2	WBGene00018848	Involved in reproduction	0.742842	0.0416375	-0.758491	0.0388123	1.50133
68	prmt-1	WBGene00013766	PRotein arginine MethylTransferase	0.751527	0.00331176	-0.746145	0.0034604	1.49767
69	lsm-8	WBGene00003082	LSM Sm-like protein	0.703478	0.0431045	-0.785532	0.0279923	1.48901
70	T11F8.1	WBGene00020433	Uncharacterized protein	0.675492	0.00700046	-0.790432	0.00254555	1.46592
71	tdc-1	WBGene00006562	Tyrosine decarboxylase	0.684561	0.0132235	-0.750126	0.00791499	1.43469
72	cdk-4	WBGene00000406	Cyclin-dependent kinase 4 homolog	0.666876	0.0290813	-0.761499	0.0157077	1.42837
73	eif-3.H	WBGene00001231	Eukaryotic translation initiation factor 3 subunit H	0.705352	0.0136329	-0.718201	0.0129258	1.42355
74	EEED8.13	WBGene00017141	Uncharacterized protein	0.728268	0.00768247	-0.660104	0.0116838	1.38837
75	W06D11.1	WBGene00012299	Uncharacterized protein	0.678608	0.0395476	-0.695158	0.0364898	1.37377
76	pinn-1	WBGene00022448	Peptidylprolyl isomerase	0.603311	0.0463367	-0.755064	0.0179907	1.35838
77	Y69A2AR.28	WBGene00022099	Uncharacterized protein	0.701266	0.0341879	-0.645477	0.0470018	1.34674
78	R10D12.8	WBGene00011189	Uncharacterized protein	0.609418	0.0395346	-0.666388	0.0254999	1.27581
79	sams-3	WBGene00015538	Probable S-adenosylmethionine synthase 3	0.600885	0.0171936	-0.589303	0.0178274	1.19019

## Sheet: MDT-15 dependent Down at 15°C
Genes that were up-regulated at 15°C in an MDT-15-dependent manner
	Gene name	Ensembl_gene_id	Description	Fold Change (log2) wild-type at 15°C vs wild-type at 25°C	p value	Fold Change (log2) mdt-15(-) at 15°C vs wild-type at 15°C	p value	MDT-15 dependency (fold change by mdt-15(-) - fold change at 15°C)
1	hsp-16.1	WBGene00002015	Heat shock protein Hsp-16.1/Hsp-16.11	-4.04092	2.3486e-05	6.542	2.41204e-07	10.5829
2	hsp-16.11	WBGene00002017	Heat shock protein Hsp-16.1/Hsp-16.11	-3.93616	3.03013e-05	6.47326	2.58219e-07	10.4094
3	hsp-16.49	WBGene00002020	16-kD heat shock protein (HSP)	-4.20841	1.53633e-05	6.05403	4.60576e-07	10.2624
4	hsp-16.48	WBGene00002019	16-kD heat shock protein (HSP)	-4.17324	1.50437e-05	6.00855	4.39678e-07	10.1818
5	W09C3.1	WBGene00021109	Involved in reproduction	-5.73216	0.000739869	4.3675	0.00562528	10.0997
6	C17B7.4	WBGene00015878	Involved in body morphogenesis.	-4.21026	0.00131898	5.83312	0.000119387	10.0434
7	hsp-16.41	WBGene00002018	Heat shock protein Hsp-16.41	-4.02964	0.000790586	5.9527	3.04071e-05	9.98234
8	Y68A4A.13	WBGene00044212	Uncharacterized protein	-4.20169	0.00013732	5.55668	1.48901e-05	9.75837
9	scrm-4	WBGene00008681	SCRaMblase (Phospholipid scramblase)	-3.54053	2.29447e-05	5.0224	5.97986e-07	8.56293
10	F20H11.4	WBGene00017647	An ortholog of human PTPN18 (protein tyrosine phosphatase, non-receptor type 18)	-3.59888	0.0116736	4.85506	0.00187684	8.45394
11	C17H1.7	WBGene00007660	An ortholog of human ALS2CR12 (amyotrophic lateral sclerosis 2 chromosome region candidate 12)	-2.93038	7.21293e-05	5.44664	1.54684e-07	8.37702
12	C44E4.1	WBGene00016650	An ortholog of human UBR4 (ubiquitin protein ligase E3 component n-recognin 4)	-3.84858	0.0122663	4.41074	0.00492562	8.25931
13	F21C10.11	WBGene00017660	Uncharacterized protein	-3.64196	6.03079e-05	4.48853	7.56965e-06	8.13049
14	C08E3.13	WBGene00015605	Uncharacterized protein	-4.78139	1.40866e-05	3.29756	0.000773194	8.07895
15	fbxa-166	WBGene00015601	F-box A protein	-2.80372	0.000456024	5.24001	1.24316e-06	8.04373
16	hsp-16.2	WBGene00002016	16-kD heat shock protein (HSP)	-2.86888	0.000155116	5.16305	5.74431e-07	8.03193
17	F54D11.4	WBGene00018814	Uncharacterized protein	-4.34029	0.0126732	3.64312	0.0352029	7.98341
18	F44E5.4	WBGene00009691	A member of the Hsp70 family of heat shock proteins	-2.97866	0.00434682	4.33452	0.000268017	7.31318
19	F44E5.5	WBGene00009692	A member of the Hsp70 family of heat shock proteins	-2.97491	0.00453719	4.30037	0.000299944	7.27527
20	T24B8.5	WBGene00011979	An ShK-like toxin peptide containing a domain rich in cysteine residues	-5.12436	9.62838e-07	2.10547	0.00322908	7.22983
21	fbxa-158	WBGene00015602	F-box A protein	-1.86504	0.00485172	5.32347	2.19209e-07	7.1885
22	F35F10.13	WBGene00018062	Uncharacterized protein	-3.12428	0.000702724	4.01287	9.39115e-05	7.13715
23	fbxa-151	WBGene00013840	F-box A protein	-4.53332	2.76964e-06	2.58508	0.00105316	7.1184
24	T26H5.10	WBGene00044783	Uncharacterized protein	-2.19058	0.00625998	4.43211	1.14932e-05	6.62268
25	F01D5.1	WBGene00008492	Involved in innate immune response	-3.1448	0.000272239	3.39056	0.000139988	6.53536
26	F40D4.13	WBGene00009572	Uncharacterized protein	-2.73895	0.00966223	3.70003	0.00143093	6.43898
27	F07B7.2	WBGene00017186	Uncharacterized protein	-2.54811	0.0127081	3.8889	0.000836992	6.43701
28	his-44	WBGene00001918	An H2B histone	-1.78036	0.0278838	4.5576	2.36155e-05	6.33796
29	W09B7.2	WBGene00021107	Expressed in the intestinal cell	-2.48278	0.0123169	3.85272	0.000725442	6.3355
30	H11L12.1	WBGene00019189	Uncharacterized protein	-3.91855	7.41236e-09	2.39754	1.55068e-06	6.31609
31	his-11	WBGene00001885	An H2B histone	-1.76936	0.0259168	4.52881	2.04119e-05	6.29817
32	his-15	WBGene00001889	An H2B histone	-1.70852	0.0286618	4.52331	1.65526e-05	6.23183
33	zip-10	WBGene00012101	bZIP transcription factor family	-1.91182	0.00248892	4.17108	2.0208e-06	6.08289
34	K08F4.1	WBGene00010676	An ortholog of human CHTF18 (chromosome transmission fidelity factor 18)	-3.46218	0.000357486	2.49698	0.00432635	5.95917
35	clec-41	WBGene00007153	C-type LECtin	-3.15555	0.0127133	2.77385	0.024194	5.9294
36	mul-1	WBGene00018646	Mucin Like protein	-2.80757	0.00163916	3.11383	0.000796357	5.92141
37	Y6G8.5	WBGene00044207	Uncharacterized protein	-2.12163	0.0367577	3.66573	0.00097682	5.78736
38	abf-2	WBGene00000013	Antibacterial factor-related peptide 2	-1.95421	0.014084	3.60877	0.000175563	5.56299
39	T24C2.5	WBGene00011984	Uncharacterized protein	-2.56635	0.000584612	2.96511	0.000166877	5.53147
40	F49F1.7	WBGene00018647	Uncharacterized protein	-2.8777	0.000690406	2.61606	0.00157696	5.49376
41	Y36E3A.2	WBGene00194708	Uncharacterized protein	-2.8463	0.000249864	2.63985	0.000522302	5.48615
42	C17H12.8	WBGene00015933	Uncharacterized protein	-1.23802	0.00466781	4.15604	9.47532e-08	5.39406
43	catp-3	WBGene00015660	Cation transporting ATPase	-2.97643	0.000207941	2.36259	0.00188152	5.33902
44	math-37	WBGene00020080	MATH (Meprin-associated Traf homology) domain containing	-3.39726	0.000581317	1.93534	0.0320228	5.3326
45	R03H10.6	WBGene00019858	An ortholog of human RPA1 (replication protein A1)	-2.05428	0.0163073	3.27446	0.0007645	5.32873
46	set-28	WBGene00022224	SET (Trithorax/polycomb) domain containing	-2.92009	0.000101018	2.40555	0.000758637	5.32564
47	fkb-8	WBGene00001433	Peptidyl-prolyl cis-trans isomerase	-3.814	2.92528e-05	1.48211	0.0300967	5.29611
48	Y43C5B.2	WBGene00012785	An ortholog of human STYK1 (serine/threonine/tyrosine kinase 1)	-2.00037	0.0487716	3.27908	0.00296343	5.27945
49	clec-147	WBGene00007313	C-type LECtin	-2.7302	0.0123998	2.46649	0.0200781	5.1967
50	Y47H10A.5	WBGene00012961	Expressed in the intestine	-1.54012	0.0292684	3.64468	6.2418e-05	5.18479
51	lys-2	WBGene00003091	LYSozyme	-2.13689	1.2044e-05	3.04251	4.19518e-07	5.1794
52	ZC204.12	WBGene00022562	Expressed in the pharynx, intestine, and the head neurons	-3.63694	6.43387e-06	1.39954	0.0143802	5.03647
53	W06G6.17	WBGene00086565	Uncharacterized protein	-1.90468	0.0116778	3.11942	0.000329542	5.0241
54	Y73B6BL.12	WBGene00022236	An ortholog of human DNAJC10 (DnaJ heat shock protein family (Hsp40) member C10)	-3.27959	5.9059e-06	1.70164	0.00195872	4.98123
55	T05F1.9	WBGene00011494	Involved in reproduction	-1.7087	0.0094436	3.2183	7.13495e-05	4.92701
56	K11H12.6	WBGene00019662	Uncharacterized protein	-2.53906	0.00825349	2.3152	0.0143197	4.85425
57	Y94H6A.2	WBGene00022375	Uncharacterized protein	-2.94436	0.000686984	1.89363	0.021397	4.83799
58	amt-1	WBGene00000133	A transmembrane transporter that by homology, is predicted to transport ammonium ions across the plasma membrane	-0.79552	0.0306816	4.04033	3.01402e-08	4.83585
59	fbxa-156	WBGene00007392	F-box A protein	-2.27534	0.0112342	2.48329	0.00625902	4.75864
60	Y41D4B.17	WBGene00021519	Uncharacterized protein	-2.71044	4.88703e-05	2.03633	0.000975969	4.74677
61	dod-22	WBGene00010125	Downstream Of DAF-16 (Regulated by DAF-16)	-1.40391	0.000505003	3.33261	1.23049e-07	4.73652
62	nlp-34	WBGene00015046	Neuropeptide-Like Protein	-2.17256	0.0212328	2.47488	0.0101976	4.64745
63	btb-16	WBGene00018195	BTB (Broad/complex/Tramtrack/Bric a brac) domain protein	-2.80248	1.15274e-05	1.79943	0.000630373	4.6019
64	Y53F4B.11	WBGene00013158	Uncharacterized protein	-2.64294	0.0104046	1.94395	0.0482125	4.58689
65	F20B6.5	WBGene00017629	Uncharacterized protein	-1.65061	0.0315602	2.9254	0.000747623	4.576
66	col-45	WBGene00000622	COLlagen	-1.94806	0.0481515	2.59567	0.0121424	4.54373
67	F09F9.3	WBGene00017308	Uncharacterized protein	-2.47498	0.0117397	1.98844	0.0416495	4.46342
68	eol-1	WBGene00045401	Enhanced Olfactory Learning	-1.70308	0.0116871	2.68338	0.000461643	4.38647
69	C42D4.19	WBGene00235295	Uncharacterized protein	-2.16265	0.0202892	2.18512	0.0189784	4.34777
70	F15D4.5	WBGene00008862	Uncharacterized protein	-2.48473	1.26667e-05	1.83956	0.000236207	4.32428
71	F55C9.3	WBGene00010100	Uncharacterized protein	-2.83834	0.000128035	1.4667	0.0238496	4.30504
72	C40A11.8	WBGene00016551	Uncharacterized protein	-2.11038	0.000532982	2.15366	0.00053308	4.26404
73	clec-86	WBGene00016912	C-type LECtin	-1.21122	0.0383346	3.04963	7.09137e-05	4.26086
74	his-52	WBGene00001926	An H2B histone	-2.11556	0.00194132	2.11395	0.0020655	4.22951
75	F48G7.4	WBGene00018615	Uncharacterized protein	-2.11536	0.0146333	2.10275	0.0144547	4.21811
76	snpc-1.3	WBGene00017265	An ortholog of human SNAPC1 (small nuclear RNA activating complex polypeptide 1)	-1.862	0.000165643	2.33103	2.25869e-05	4.19304
77	Y39F10C.2	WBGene00194705	Dead gene -> merged into Y39F10C.1, an ortholog of human VMO1 (vitelline membrane outer layer 1)	-2.36221	0.0130559	1.82495	0.0494165	4.18716
78	C03G6.5	WBGene00015393	Involved in locomotion	-1.46506	0.0217928	2.7075	0.00031736	4.17256
79	his-22	WBGene00001896	An H2B histone	-2.07193	0.00248253	2.07112	0.00260694	4.14304
80	bath-13	WBGene00018223	BTB and MATH domain containing	-2.1084	5.96839e-05	2.02796	8.11872e-05	4.13636
81	Y58A7A.2	WBGene00021976	Uncharacterized protein	-2.53987	0.000156277	1.58193	0.00646549	4.1218
82	T20D4.7	WBGene00020613	An ortholog of human NXNL1 (nucleoredoxin-like 1)	-1.4602	0.0198044	2.62523	0.000384525	4.08543
83	ZC412.3	WBGene00013884	Uncharacterized protein	-2.14921	0.0047516	1.93546	0.00873	4.08467
84	parg-2	WBGene00004052	Poly(ADP-ribose) glycohydrolase 2	-1.71366	0.0387866	2.3698	0.00704933	4.08347
85	his-13	WBGene00001887	An H3 histone	-1.14154	0.0093579	2.93667	3.78402e-06	4.0782
86	F41B5.1	WBGene00023284	Predicted to have DNA binding activity	-2.24195	0.000385669	1.8268	0.00185553	4.06875
87	Y38H8A.3	WBGene00012637	An ortholog of human TTBK2 (tau tubulin kinase 2)	-1.6181	0.0437339	2.43327	0.00467771	4.05137
88	C34H4.2	WBGene00016425	Uncharacterized protein	-1.14779	0.0137153	2.89816	9.62292e-06	4.04595
89	his-20	WBGene00001894	An H2B histone	-2.00284	0.00345631	2.03778	0.00321858	4.04062
90	C17B7.5	WBGene00015879	Uncharacterized protein	-1.23632	0.00793976	2.76847	1.04657e-05	4.00479
91	Y105C5B.14	WBGene00013653	Uncharacterized protein	-2.04564	0.0354735	1.95162	0.0446049	3.99726
92	C08F11.7	WBGene00007454	Uncharacterized protein	-1.79332	0.000265024	2.20213	4.06934e-05	3.99545
93	C53A5.13	WBGene00008270	Uncharacterized protein	-1.8166	0.0246875	2.1421	0.00971492	3.9587
94	K07A1.6	WBGene00010613	A putative secreted TIL-domain protease inhibitor	-1.54317	0.0225334	2.38486	0.0017081	3.92803
95	Y40H7A.11	WBGene00012748	An ortholog of human CDIP1 (cell death inducing p53 target 1) and LITAF (lipopolysaccharide induced TNF factor)	-2.00752	0.0113147	1.89311	0.0155886	3.90062
96	F48E3.9	WBGene00018608	Involved in striated muscle myosin thick filament assembly	-1.29671	0.0201301	2.53534	0.000169901	3.83206
97	ugt-44	WBGene00008486	UDP-GlucuronosylTransferase	-2.18527	7.29107e-06	1.63121	0.00012085	3.81648
98	T10B11.5	WBGene00020401	An ortholog of human TMEM53 (transmembrane protein 53)	-2.06335	0.00393354	1.63092	0.0178366	3.69427
99	C09G5.7	WBGene00007489	Uncharacterized protein	-1.7787	0.0306135	1.90812	0.0212578	3.68682
100	gst-29	WBGene00001777	Glutathione S-Transferase	-1.72261	0.00429842	1.95534	0.00182554	3.67795
101	T20F7.1	WBGene00020630	Uncharacterized protein	-1.79284	2.84311e-05	1.88371	1.74037e-05	3.67655
102	M28.8	WBGene00010899	Uncharacterized protein	-1.90665	0.03169	1.74322	0.0487209	3.64988
103	cnc-4	WBGene00000558	CaeNaCin (Caenorhabditis bacteriocin)	-1.18937	0.037948	2.43154	0.000389972	3.62092
104	K08D8.4	WBGene00010658	An ortholog of human EPHX1 (epoxide hydrolase 1)	-1.11238	0.0281292	2.49853	0.000111728	3.61091
105	his-54	WBGene00001928	An H2B histone	-1.72539	0.00491496	1.84659	0.00322	3.57198
106	skr-4	WBGene00004810	SKp1 Related (Ubiquitin ligase complex component)	-1.22387	0.0485129	2.31314	0.0012415	3.53701
107	M28.10	WBGene00010901	Uncharacterized protein	-1.27021	0.000437408	2.21689	3.63733e-06	3.48709
108	C54E4.5	WBGene00016920	An ortholog of human MIOX (myo-inositol oxygenase)	-0.899262	0.0238477	2.58126	8.64716e-06	3.48052
109	clec-65	WBGene00009396	C-type LECtin	-1.83513	1.59264e-06	1.62804	4.44461e-06	3.46318
110	sqrd-1	WBGene00008538	Sulfide Quinone oxidoReDuctase	-1.30033	0.0146077	2.1116	0.00052969	3.41193
111	swt-6	WBGene00011190	Sugar transporter SWEET	-1.67213	0.00202325	1.72171	0.00176565	3.39384
112	mrps-10	WBGene00012556	Probable 28S ribosomal protein S10, mitochondrial	-1.72468	0.0276845	1.66173	0.0322151	3.38641
113	fbxa-105	WBGene00015362	F-box A protein	-1.47908	0.00283206	1.89	0.000438124	3.36908
114	C52E2.4	WBGene00016883	Uncharacterized protein	-1.75023	0.000873268	1.58894	0.00227866	3.33917
115	fbxa-51	WBGene00020448	F-box A protein	-1.66241	0.00080314	1.67517	0.000785898	3.33759
116	gst-10	WBGene00001758	Glutathione S-transferase P 10	-1.73932	0.0190536	1.59108	0.0279533	3.3304
117	C06C3.4	WBGene00007375	Expressed in the hypodermis	-1.97589	0.000292854	1.3401	0.00604085	3.31599
118	Y7A5A.6	WBGene00012412	Uncharacterized protein	-1.13189	0.04934	2.13289	0.0010785	3.26477
119	nhr-231	WBGene00012449	Nuclear Hormone Receptor family	-1.06412	0.0481743	2.19424	0.000517061	3.25836
120	T09A5.5	WBGene00011634	Involved in embryo development, nematode larval development and striated muscle myosin thick filament assembly	-1.52546	0.0222593	1.72535	0.0118903	3.25082
121	his-25	WBGene00001899	An H3 histone	-0.872759	0.0373591	2.30801	3.48062e-05	3.18077
122	ins-7	WBGene00002090	Probable insulin-like peptide beta-type 4	-1.57503	0.0390911	1.60159	0.0352923	3.17663
123	ZC15.10	WBGene00045050	Uncharacterized protein	-1.33143	0.0122054	1.82683	0.00152095	3.15826
124	B0563.5	WBGene00015262	Uncharacterized protein	-1.55916	0.0416075	1.53244	0.0437231	3.09161
125	mig-21	WBGene00003252	Abnormal cell migration protein 21	-1.29694	0.0206722	1.76665	0.00303661	3.06359
126	tbc-1	WBGene00008974	An ortholog of human TBC1D23 (TBC1 domain family member 23)	-1.34179	0.000856359	1.71072	0.00011261	3.05251
127	Y38C1AA.6	WBGene00021397	An ortholog of human RNF224 (ring finger protein 224) and RNF182 (ring finger protein 182)	-1.46079	0.00216012	1.58862	0.00123686	3.04941
128	Y62F5A.9	WBGene00013387	Expressed in the pharyngeal gland cell	-1.55831	0.0296433	1.47446	0.0392889	3.03277
129	fbxa-74	WBGene00021262	F-box A protein	-1.42174	0.000130684	1.5573	5.71001e-05	2.97904
130	ZC262.4	WBGene00022581	Uncharacterized protein	-1.47046	0.0153218	1.50125	0.0141402	2.97171
131	Y17D7B.4	WBGene00012452	Uncharacterized protein	-1.52977	7.50873e-05	1.41711	0.000129872	2.94689
132	F01D5.5	WBGene00008495	Involved in innate immune response	-1.56146	0.000781167	1.38122	0.001912	2.94269
133	ghi-1	WBGene00013923	A secreted protein that is a member of a family of lipid and lipopolysaccharide-binding proteins	-0.767017	0.0338483	2.16046	1.7554e-05	2.92748
134	Y66A7A.4	WBGene00013424	Uncharacterized protein	-1.29678	0.0204755	1.62732	0.00544499	2.9241
135	BE0003N10.6	WBGene00255598	Uncharacterized protein	-1.58949	0.0123936	1.3288	0.0301599	2.91829
136	ttr-40	WBGene00017091	TransThyretin-Related family domain	-1.78711	0.000923325	1.13003	0.0165039	2.91714
137	fbxa-219	WBGene00044403	F-box A protein	-1.14378	0.0293575	1.73127	0.00252943	2.87506
138	W01F3.2	WBGene00012185	Uncharacterized protein	-1.65243	0.00134878	1.1458	0.0132599	2.79823
139	K08D8.5	WBGene00010659	A CUB-like domain-containing protein	-1.57351	0.000156941	1.20291	0.00135955	2.77643
140	bli-5	WBGene00000255	BLIstered cuticle	-1.45206	0.00711687	1.30809	0.0126932	2.76015
141	Y66H1A.5	WBGene00022047	Uncharacterized protein	-1.06366	0.0214019	1.69633	0.0010339	2.75999
142	C02B8.1	WBGene00015320	Uncharacterized protein	-1.72915	0.000185997	1.01109	0.00849319	2.74024
143	gly-13	WBGene00001638	Putative alpha-1,3-mannosyl-glycoprotein 2-beta-N-acetylglucosaminyltransferase	-1.2196	0.000258951	1.50547	4.06841e-05	2.72507
144	C38D4.7	WBGene00008007	Uncharacterized protein	-1.03662	0.0220143	1.68061	0.000990426	2.71724
145	fbxa-50	WBGene00013844	F-box A protein	-1.05493	0.0466207	1.65256	0.00398481	2.70749
146	H34I24.2	WBGene00019261	Uncharacterized protein	-0.963523	0.000241267	1.72035	1.33069e-06	2.68387
147	Y75B7AL.2	WBGene00022285	An ortholog of human amn (amnion associated transmembrane protein)	-1.30411	0.00605178	1.37432	0.00460461	2.67843
148	Y41G9A.10	WBGene00044901	Uncharacterized protein	-1.3343	0.00682302	1.33251	0.00638363	2.66681
149	T01D3.6	WBGene00011330	An ortholog of human TECTA (tectorin alpha) and OTOGL (otogelin like) and members of the MUC (Mucins) family including MUC6; T01D3.6 is predicted to have calcium ion binding activity	-1.11346	0.00239658	1.53058	0.000207769	2.64404
150	lys-1	WBGene00003090	LYSozyme	-0.99105	0.000870746	1.64787	1.58893e-05	2.63892
151	T20D3.3	WBGene00011857	Involved in embryo development.	-1.50811	0.0125801	1.13036	0.0480511	2.63848
152	nhr-180	WBGene00017961	Nuclear Hormone Receptor family	-0.960528	0.0185774	1.66532	0.000452944	2.62585
153	soc-1	WBGene00004928	Multisubstrate adapter protein soc-1	-1.13926	0.0213579	1.4779	0.00470197	2.61716
154	T07D3.4	WBGene00020307	Orthologous to the human gene, Fukutin (FKTN, also called FCMD)	-1.14403	0.00352418	1.4564	0.000554594	2.60044
155	col-68	WBGene00000644	COLlagen	-1.24045	0.036531	1.35485	0.0234493	2.5953
156	spe-47	WBGene00021271	Major sperm protein	-1.22696	0.0147529	1.35302	0.00823851	2.57998
157	ttr-3	WBGene00010538	Transthyretin-like protein 3	-1.22673	0.0398256	1.35068	0.0244635	2.57741
158	bath-44	WBGene00015567	BTB and MATH domain containing	-1.18872	0.0111081	1.3883	0.00432545	2.57701
159	fbxa-63	WBGene00022485	F-box A protein	-0.676846	0.0351305	1.88907	2.42759e-05	2.56592
160	F13D11.4	WBGene00017429	Predicted to have 3-beta-hydroxy-delta5-steroid dehydrogenase activity	-0.98576	0.0152735	1.55173	0.000712062	2.53749
161	F13H8.1	WBGene00017434	Uncharacterized protein	-0.670077	0.0486636	1.86158	4.67549e-05	2.53166
162	math-24	WBGene00016719	MATH (Meprin-associated Traf homology) domain containing	-1.15284	0.000787262	1.37119	0.000181647	2.52403
163	fbxa-157	WBGene00007393	F-box A protein	-1.06105	0.00163868	1.44394	0.00013127	2.50499
164	C52A10.1	WBGene00016862	Uncharacterized protein	-1.08696	0.00700152	1.40187	0.00108203	2.48884
165	K06G5.1	WBGene00010605	Uncharacterized protein	-0.949272	0.00136434	1.5125	3.159e-05	2.46177
166	math-39	WBGene00020358	MATH (Meprin-associated Traf homology) domain containing	-1.03009	0.0417876	1.4206	0.0078364	2.45069
167	aman-3	WBGene00018594	Alpha-mannosidase	-1.35553	0.000959842	1.0862	0.00501534	2.44173
168	H40L08.1	WBGene00010433	Uncharacterized protein	-1.13765	0.000209011	1.30153	5.87316e-05	2.43918
169	Y116A8C.25	WBGene00013802	An ortholog of human FN3K (fructosamine 3 kinase) and FN3KRP (fructosamine 3 kinase related protein)	-1.09543	0.0189128	1.34232	0.00578549	2.43774
170	fbxa-82	WBGene00007716	F-box A protein	-1.18847	0.0423444	1.24751	0.0345757	2.43598
171	ZC239.13	WBGene00022571	An ortholog of human KCTD10 (potassium channel tetramerization domain containing 10), TNFAIP1 (TNF alpha induced protein 1) and KCTD13 (potassium channel tetramerization domain containing 13)	-0.872055	0.043028	1.55874	0.0014262	2.43079
172	T08B2.11	WBGene00020349	Involved in body morphogenesis, embryo development, hermaphrodite genitalia development, locomotion and oviposition	-1.61347	1.25206e-05	0.815349	0.00323702	2.42882
173	Y113G7A.14	WBGene00013751	Uncharacterized protein	-0.915622	0.0307886	1.49746	0.00155576	2.41309
174	R06C1.6	WBGene00011060	Uncharacterized protein	-1.0468	0.00633244	1.36317	0.00100901	2.40997
175	F21A3.11	WBGene00219316	An ortholog of human ACP7 (acid phosphatase 7, tartrate resistant (putative))	-0.983426	0.00247102	1.42529	0.000120288	2.40871
176	nhr-176	WBGene00008830	Nuclear Hormone Receptor family	-0.914759	0.00739065	1.49158	0.000193559	2.40633
177	fbxa-53	WBGene00017226	F-box A protein	-0.914652	0.0466413	1.48913	0.00313443	2.40378
178	efhd-1	WBGene00012980	EF HanD calcium binding protein	-1.19836	0.042297	1.20051	0.0401302	2.39888
179	K02E2.6	WBGene00010507	A 123-residue protein resembling retroviral aspartyl proteases	-1.31646	0.000164027	1.06433	0.000924962	2.3808
180	fbxa-79	WBGene00022329	F-box A protein	-0.87709	0.0236305	1.4847	0.000792577	2.36179
181	lys-8	WBGene00003097	LYSozyme	-1.29262	0.011583	1.06338	0.0282949	2.356
182	clec-265	WBGene00019738	C-type LECtin	-1.03568	0.00291087	1.31582	0.000508355	2.35149
183	ttr-44	WBGene00008341	TransThyretin-Related family domain	-1.66167	0.000134067	0.681792	0.0443107	2.34346
184	asah-1	WBGene00010769	An ortholog of human ASAH1 (N-acylsphingosine amidohydrolase 1)	-1.09351	0.00158849	1.24748	0.000579668	2.34099
185	chil-24	WBGene00020407	CHItinase-Like	-1.08476	0.00510733	1.24529	0.00184138	2.33005
186	F59E11.7	WBGene00019113	Expressed in certain interneurons	-1.06211	0.0364679	1.26632	0.0150965	2.32843
187	clec-63	WBGene00009394	C-type LECtin	-0.998933	0.000132381	1.32143	1.21376e-05	2.32036
188	C08H9.3	WBGene00007464	An ortholog of human ALG8 (ALG8, alpha-1,3-glucosyltransferase); C08H9.3 is predicted to have endonuclease activity and transferase activity	-1.12623	0.0382091	1.18443	0.0300554	2.31066
189	Y66C5A.1	WBGene00044156	Uncharacterized protein	-1.18647	0.00351387	1.12393	0.00468187	2.3104
190	W05H9.1	WBGene00021048	Uncharacterized protein	-1.46988	0.00215265	0.831601	0.0428086	2.30148
191	F20D1.3	WBGene00008975	Expressed in the anterior gonad arm	-0.710118	0.0163843	1.58882	6.28149e-05	2.29894
192	C07E3.9	WBGene00007419	An ortholog of members of the human Phospholipases family including PLA2G2A; C07E3.9 is predicted to have calcium ion binding activity and phospholipase A2 activity	-1.11723	0.0182202	1.16127	0.0140247	2.2785
193	C34E11.4	WBGene00007937	Uncharacterized protein	-1.25724	0.00172519	1.01883	0.00665054	2.27607
194	C24B5.4	WBGene00016046	An ortholog of human C11orf54 (chromosome 11 open reading frame 54); C24B5.4 is expressed in the body wall musculature	-0.956105	0.00967483	1.31019	0.00119739	2.26629
195	C32F10.4	WBGene00016332	Involved in embryo development and negative regulation of vulval development	-0.746506	0.0068804	1.51372	2.49682e-05	2.26023
196	ric-8	WBGene00004367	A receptor-independent G alpha guanine nucleotide exchange factor (GEF)	-1.31575	0.00110847	0.944457	0.00933237	2.26021
197	clec-66	WBGene00009397	C-type LECtin	-1.00845	0.0185923	1.23446	0.00550429	2.24291
198	rft-2	WBGene00021626	RiboFlavin Transporter	-0.934721	0.038099	1.23498	0.00913152	2.16971
199	T08B1.4	WBGene00020341	Uncharacterized protein	-0.944055	0.00771047	1.21969	0.00132691	2.16374
200	C46C2.3	WBGene00008111	Uncharacterized protein	-1.25655	0.00643003	0.90602	0.0393327	2.16257
201	F54D5.4	WBGene00010050	Involved in innate immune response	-0.967822	0.00283012	1.17499	0.000751222	2.14282
202	F54D10.3	WBGene00018804	Uncharacterized protein	-1.29545	0.00237892	0.829721	0.0286847	2.12517
203	Y71H2AM.13	WBGene00022178	Uncharacterized protein	-0.816093	0.00113403	1.28999	2.13151e-05	2.10609
204	K12C11.7	WBGene00045053	An ortholog of human SLC31A2 (solute carrier family 31 member 2) and SLC31A1 (solute carrier family 31 member 1); K12C11.7 is predicted to have copper ion transmembrane transporter activity	-1.04177	0.012636	1.04857	0.0113024	2.09033
205	T21C12.8	WBGene00043998	Uncharacterized protein	-1.33264	0.000518028	0.75056	0.0227091	2.0832
206	set-30	WBGene00022499	SET (Trithorax/polycomb) domain containing	-0.977207	0.0133266	1.08967	0.00656402	2.06687
207	ZK1010.8	WBGene00014181	Uncharacterized protein	-0.836663	0.0420393	1.19169	0.00652402	2.02835
208	Y53H1B.2	WBGene00013181	Uncharacterized protein	-0.74001	0.00761092	1.28206	0.000154578	2.02207
209	F13D12.6	WBGene00008741	Orthologous to the human gene similar to protective protein for beta-galactosidase (PPGB)	-0.588195	0.0097716	1.43348	1.26576e-05	2.02167
210	Y43F8C.3	WBGene00012825	Uncharacterized protein	-0.819389	0.0134479	1.18932	0.00119916	2.00871
211	F56A4.3	WBGene00018911	An ortholog of human GSTP1 (glutathione S-transferase pi 1)	-0.971634	0.0494469	1.03632	0.0360789	2.00795
212	tig-2	WBGene00006570	TransformIng Growth factor beta family	-1.07744	0.000650042	0.873888	0.00280701	1.95133
213	F55G11.4	WBGene00010124	A protein containing a CUB-like domain conserved amongst nematodes	-1.03795	0.0157086	0.893291	0.0327153	1.93124
214	fut-6	WBGene00020222	Alpha1,3-fucosyltransferase	-0.976511	0.00363011	0.95392	0.00404745	1.93043
215	F31D4.5	WBGene00009292	An ortholog of human PLEKHD1 (pleckstrin y and coiled-coil domain containing D1)	-1.01694	0.0285352	0.909847	0.0485527	1.92679
216	spp-8	WBGene00004993	SaPosin-like Protein family	-0.899579	0.00592773	1.02208	0.00241598	1.92166
217	C45E5.4	WBGene00016667	Uncharacterized protein	-0.590176	0.0430413	1.32104	0.000270875	1.91121
218	ZK1193.2	WBGene00022858	An ortholog of human NAGPA (N-acetylglucosamine-1-phosphodiester alpha-N-acetylglucosaminidase)	-0.80693	0.00647185	1.08412	0.000859948	1.89105
219	math-20	WBGene00016555	MATH (Meprin-associated Traf homology) domain containing	-0.933938	0.00362501	0.950592	0.00295969	1.88453
220	T25G12.6	WBGene00020813	Uncharacterized protein	-0.677308	0.0253967	1.19085	0.00069416	1.86815
221	gly-8	WBGene00001633	Probable N-acetylgalactosaminyltransferase 8	-0.998109	0.0226329	0.864898	0.0401429	1.86301
222	W10G11.19	WBGene00021148	Involved in nematode larval development and reproduction	-0.866812	0.0219207	0.971202	0.0112338	1.83801
223	gas-1	WBGene00001520	Probable NADH dehydrogenase [ubiquinone] iron-sulfur protein 2, mitochondrial	-0.814477	0.000362854	0.992631	7.42855e-05	1.80711
224	bgal-1	WBGene00011832	Beta-galactosidase	-0.693777	0.0333461	1.11266	0.00197301	1.80643
225	Y43F8C.11	WBGene00012833	Uncharacterized protein	-1.01881	0.00972265	0.741335	0.0449956	1.76014
226	F58F9.3	WBGene00019057	Uncharacterized protein	-0.684249	0.0362624	1.0543	0.00329096	1.73854
227	chil-13	WBGene00010945	CHItinase-Like	-0.999726	0.00240017	0.726141	0.0155257	1.72587
228	clec-50	WBGene00012253	C-type LECtin	-0.740953	0.0124887	0.981746	0.0021973	1.7227
229	acr-18	WBGene00000057	AcetylCholine Receptor	-0.914459	0.0162929	0.799044	0.0319233	1.7135
230	ZC204.14	WBGene00022564	Uncharacterized protein	-0.875087	0.00341938	0.832431	0.00445126	1.70752
231	C06E7.4	WBGene00015541	Involved in embryo development and reproduction	-0.726541	0.0332268	0.978326	0.00655894	1.70487
232	ttr-15	WBGene00011561	Transthyretin-like protein 15	-0.728651	0.0340796	0.975302	0.00802641	1.70395
233	his-37	WBGene00001911	An H4 histone	-0.823447	0.0386353	0.87447	0.0286151	1.69792
234	T25D10.1	WBGene00020799	Involved in innate immune response	-0.903027	0.0167145	0.785825	0.0303179	1.68885
235	Y43C5A.2	WBGene00012782	An ortholog of human FGG (fibrinogen gamma chain)	-0.830855	0.000695686	0.842811	0.000543201	1.67367
236	aex-5	WBGene00000088	Uncharacterized protein	-0.619978	0.0321165	1.01517	0.00163537	1.63514
237	clec-1	WBGene00017772	C-type LECtin	-0.861543	0.0224851	0.716496	0.0467051	1.57804
238	cnc-10	WBGene00012152	CaeNaCin (Caenorhabditis bacteriocin)	-0.748302	0.0222916	0.817979	0.0133499	1.56628
239	suca-1	WBGene00009812	Probable succinyl-CoA ligase [ADP-forming] subunit beta, mitochondrial	-0.772012	0.00400935	0.750278	0.00490141	1.52229
240	gst-16	WBGene00001764	Glutathione S-Transferase	-0.710876	0.0170347	0.811155	0.0079049	1.52203
241	Y38F2AR.12	WBGene00021430	An ortholog of human OPLAH (5-oxoprolinase (ATP-hydrolysing))	-0.750608	0.0293037	0.764097	0.0252017	1.5147
242	C28G1.6	WBGene00016191	An ortholog of human FSD2 (fibronectin type III and SPRY domain containing 2); C28G1.6 is predicted to have zinc ion binding activity	-0.775896	0.0326321	0.737918	0.038089	1.51381
243	chil-10	WBGene00016642	An ortholog of human CHID1 (chitinase domain containing 1)	-0.641637	0.0439786	0.818419	0.0124598	1.46006
244	kqt-2	WBGene00002234	Potassium channel, KvQLT family	-0.617844	0.0222463	0.828438	0.00399019	1.44628
245	clec-149	WBGene00019328	C-type LECtin	-0.783258	0.0180259	0.654171	0.0393188	1.43743
246	C47D12.5	WBGene00008139	Uncharacterized protein	-0.781795	0.0113457	0.611799	0.0350578	1.39359
247	clp-4	WBGene00000545	CaLPain family	-0.696047	0.00509809	0.686432	0.00512625	1.38248
248	Y34B4A.2	WBGene00021319	An ortholog of human Uvrag (UV radiation resistance associated); Y34B4A.2 is involved in cell death	-0.768662	0.00337454	0.589786	0.0150606	1.35845
249	nex-1	WBGene00003588	Annexin	-0.739407	0.000510525	0.617066	0.00170471	1.35647
250	C36E8.4	WBGene00007983	An ortholog of human NOSTRIN (nitric oxide synthase trafficking)	-0.641331	0.0328527	0.71475	0.0181043	1.35608
251	fbxa-64	WBGene00020883	F-box A protein	-0.645368	0.0317109	0.674561	0.02437	1.31993
252	W07G4.5	WBGene00012339	Expressed in the intestine	-0.633261	0.015644	0.660458	0.011201	1.29372
253	hex-2	WBGene00015767	HEXosaminidase	-0.657653	0.0071606	0.589037	0.0124352	1.24669
